# Supplementary material for: Ethyl (Z)-4-ferrocenyl-2-(4-hy­droxy­anilino)-4-oxobutenoate
Source: Acta Crystallogr Sect E Struct Rep Online. 2011 Nov 16;67(Pt 12):m1761. doi: 10.1107/S1600536811047763 (PMC3238666; doi:10.1107/S1600536811047763)
Supplement: Supplementary file 1 [file e-67-m1761-sup1.cif]

##############################################################################
#                                                                            #
# This CIF contains the data in a paper accepted for publication in          #
# Acta Crystallographica Section E. It conforms to the requirements of       #
# Notes for Authors for Acta Crystallographica Section E, and has been       #
# peer reviewed under the auspices of the IUCr Commission on Journals.       #
#                                                                            #
# Full details of the Crystallographic Information File format               #
# are given in the paper "The Crystallographic Information File (CIF):       #
# a New Standard Archive File for Crystallography" by S. R. Hall, F. H.      #
# Allen and I. D. Brown [Acta Cryst. (1991), A47, 655-685].                  #
#                                                                            #
# The current version of the core CIF dictionary is obtainable from          #
# ftp://ftp.iucr.org/pub/cif_core.dic.                                       #
#                                                                            #
# Software is freely available for graphical display of the structure(s)     #
# in this CIF. For information consult the CIF software page                 #
# http://www.iucr.org/resources/cif/software.                                #
#                                                                            #
# This file may be used for bona fide research purposes within the           #
# scientific community so long as proper attribution is given to the journal # 
# article from which it was obtained.                                        #
#                                                                            #
##############################################################################
data_I
_audit_creation_method     SHELXL-97
_chemical_name_systematic
;
Ethyl (<i>Z</i>)-4-ferrocenyl-2-(4-hydroxyanilino)-4-oxobutenoate
;
_chemical_name_common     ?
_chemical_formula_moiety     'C22 H21 Fe N O4'
_chemical_formula_sum     'C22 H21 Fe N O4'
_chemical_formula_iupac     '[Fe (C5 H5) (C17 H16 N O4)]'
_chemical_formula_weight     419.25
_chemical_melting_point     ?
_symmetry_cell_setting     monoclinic
_symmetry_space_group_name_H-M     'P 21/c'
_space_group_name_Hall     '-P 2ybc'
loop_
    _symmetry_equiv_pos_as_xyz
    'x, y, z'
    '-x, y+1/2, -z+1/2'
    '-x, -y, -z'
    'x, -y-1/2, z-1/2'
_cell_length_a     15.398(2)
_cell_length_b     11.5131(15)
_cell_length_c     10.9413(11)
_cell_angle_alpha     90.00
_cell_angle_beta     95.43(2)
_cell_angle_gamma     90.00
_cell_volume     1931.0(4)
_cell_formula_units_Z     4
_cell_measurement_reflns_used     25
_cell_measurement_theta_min     9
_cell_measurement_theta_max     15
_cell_measurement_temperature     295
_exptl_crystal_description     Prism
_exptl_crystal_colour     Dark-red
_exptl_crystal_size_max     0.24
_exptl_crystal_size_mid     0.21
_exptl_crystal_size_min     0.12
_exptl_crystal_density_diffrn     1.442
_exptl_crystal_density_meas     ?
_exptl_crystal_density_method     'not measured'
_exptl_crystal_F_000     872
_exptl_absorpt_coefficient_mu     0.809
_exptl_absorpt_correction_type     psi-scan
_exptl_absorpt_process_details     '(North <i>et al.</i>, 1968)'
_exptl_absorpt_correction_T_min     0.821
_exptl_absorpt_correction_T_max     0.902
_exptl_special_details     ?
_diffrn_ambient_temperature     295
_diffrn_radiation_type     MoK\a
_diffrn_radiation_wavelength     0.71073
_diffrn_radiation_source     'fine-focus sealed tube'
_diffrn_radiation_monochromator     graphite
_diffrn_measurement_device_type     'Enraf--Nonius CAD-4'
_diffrn_measurement_method     \w/2\q
_diffrn_detector_area_resol_mean     ?
_diffrn_reflns_number     3787
_diffrn_reflns_av_R_equivalents     0.0000
_diffrn_reflns_av_sigmaI/netI     0.0617
_diffrn_reflns_theta_min     1.33
_diffrn_reflns_theta_max     25.96
_diffrn_reflns_theta_full     25.96
_diffrn_measured_fraction_theta_max     1.000
_diffrn_measured_fraction_theta_full     1.000
_diffrn_reflns_limit_h_min     -18
_diffrn_reflns_limit_h_max     18
_diffrn_reflns_limit_k_min     0
_diffrn_reflns_limit_k_max     14
_diffrn_reflns_limit_l_min     0
_diffrn_reflns_limit_l_max     13
_diffrn_standards_number     3
_diffrn_standards_interval_count     200
_diffrn_standards_interval_time     120
_diffrn_standards_decay_%     0
_refine_special_details
;
Refinement of <i>F</i>^2^ against ALL reflections. The weighted <i>R</i>-factor
<i>wR</i> and goodness of fit <i>S</i> are based on <i>F</i>^2^, conventional
<i>R</i>-factors <i>R</i> are based on <i>F</i>, with <i>F</i> set to zero for
negative <i>F</i>^2^. The threshold expression of <i>F</i>^2^ >
\s(<i>F</i>^2^) is used only for calculating <i>R</i>-factors(gt) <i>etc</i>.
and is not relevant to the choice of reflections for refinement.
<i>R</i>-factors based on <i>F</i>^2^ are statistically about twice as large
as those based on <i>F</i>, and <i>R</i>- factors based on ALL data will be
even larger.
;
_reflns_number_total     3787
_reflns_number_gt     2461
_reflns_threshold_expression     I>2\s(I)
_refine_ls_structure_factor_coef     Fsqd
_refine_ls_matrix_type     full
_refine_ls_R_factor_all     0.1001
_refine_ls_R_factor_gt     0.0609
_refine_ls_wR_factor_gt     0.1499
_refine_ls_wR_factor_ref     0.1724
_refine_ls_goodness_of_fit_ref     1.081
_refine_ls_restrained_S_all     1.081
_refine_ls_number_reflns     3787
_refine_ls_number_parameters     237
_refine_ls_number_restraints     0
_refine_ls_hydrogen_treatment     constr
_refine_ls_weighting_scheme     calc
_refine_ls_weighting_details
         'calc w=1/[\s^2^(Fo^2^)+(0.0754P)^2^+1.4205P] where P=(Fo^2^+2Fc^2^)/3'
_atom_sites_solution_hydrogens     geom
_atom_sites_solution_primary     direct
_atom_sites_solution_secondary     difmap
_refine_ls_shift/su_max     0.001
_refine_ls_shift/su_mean     0.000
_refine_diff_density_max     0.579
_refine_diff_density_min     -0.858
_refine_ls_extinction_method     none
_refine_ls_extinction_coef     ?
loop_
    _atom_type_symbol
    _atom_type_description
    _atom_type_scat_dispersion_real
    _atom_type_scat_dispersion_imag
    _atom_type_scat_source
    'C' 'C' 0.0033 0.0016
                         'International Tables Vol C Tables 4.2.6.8 and 6.1.1.4'
    'H' 'H' 0.0000 0.0000
                         'International Tables Vol C Tables 4.2.6.8 and 6.1.1.4'
    'N' 'N' 0.0061 0.0033
                         'International Tables Vol C Tables 4.2.6.8 and 6.1.1.4'
    'O' 'O' 0.0106 0.0060
                         'International Tables Vol C Tables 4.2.6.8 and 6.1.1.4'
    'Fe' 'Fe' 0.3463 0.8444
                         'International Tables Vol C Tables 4.2.6.8 and 6.1.1.4'
_computing_data_collection     'CAD-4 Software (Enraf--Nonius, 1989)'
_computing_cell_refinement     'CAD-4 Software (Enraf--Nonius, 1989)'
_computing_data_reduction     'XCAD4 (Harms & Wocadlo, 1995)'
_computing_structure_solution     'SIR2004 (Burla <i>et al.</i>, 2005)'
_computing_structure_refinement     'SHELXTL (Sheldrick, 2008)'
_computing_molecular_graphics
                                'PLATON (Spek, 2009) and WinGX (Farrugia, 1999)'
_computing_publication_material     'publCIF (Westrip, 2010)'
loop_
    _atom_site_type_symbol
    _atom_site_label
    _atom_site_fract_x
    _atom_site_fract_y
    _atom_site_fract_z
    _atom_site_U_iso_or_equiv
    _atom_site_adp_type
    _atom_site_calc_flag
    _atom_site_refinement_flags
    _atom_site_occupancy
    _atom_site_symmetry_multiplicity
    _atom_site_disorder_assembly
    _atom_site_disorder_group
    C C1 1.1956(4) 0.6697(5) 0.7793(6) 0.0691(18) Uani d . 1 1 . .
    H H1 1.2219 0.6929 0.8554 0.083 Uiso calc R 1 1 . .
    C C2 1.1223(4) 0.5950(4) 0.7610(5) 0.0525(14) Uani d . 1 1 . .
    H H2 1.0920 0.5600 0.8208 0.063 Uiso calc R 1 1 . .
    C C3 1.1049(3) 0.5853(4) 0.6308(5) 0.047 Uani d . 1 1 . .
    H H3 1.0600 0.5425 0.5896 0.056 Uiso calc R 1 1 . .
    C C4 1.1659(4) 0.6499(5) 0.5765(5) 0.0557(14) Uani d . 1 1 . .
    H H4 1.1687 0.6568 0.4923 0.067 Uiso calc R 1 1 . .
    C C5 1.2226(4) 0.7033(5) 0.6658(6) 0.0630(16) Uani d . 1 1 . .
    H H5 1.2692 0.7518 0.6527 0.076 Uiso calc R 1 1 . .
    C C6 1.0226(3) 0.8596(4) 0.5648(4) 0.0393(11) Uani d . 1 1 . .
    H H6 1.0145 0.8506 0.4801 0.047 Uiso calc R 1 1 . .
    C C7 1.0875(3) 0.9262(4) 0.6291(5) 0.0447(12) Uani d . 1 1 . .
    H H7 1.1294 0.9700 0.5941 0.054 Uiso calc R 1 1 . .
    C C8 1.0791(3) 0.9163(4) 0.7561(4) 0.0375(11) Uani d . 1 1 . .
    H H8 1.1144 0.9519 0.8189 0.045 Uiso calc R 1 1 . .
    C C9 1.0067(3) 0.8421(4) 0.7710(4) 0.0342(10) Uani d . 1 1 . .
    H H9 0.9863 0.8197 0.8448 0.041 Uiso calc R 1 1 . .
    C C10 0.9715(3) 0.8086(4) 0.6503(4) 0.0331(10) Uani d . 1 1 . .
    C C11 0.8947(3) 0.7331(4) 0.6156(4) 0.0321(10) Uani d . 1 1 . .
    C C12 0.8355(3) 0.7087(4) 0.7078(4) 0.0349(10) Uani d . 1 1 . .
    H H12 0.8489 0.7360 0.7874 0.042 Uiso calc R 1 1 . .
    C C13 0.7605(3) 0.6466(4) 0.6807(4) 0.0345(10) Uani d . 1 1 . .
    C C14 0.6966(3) 0.6412(4) 0.7768(5) 0.0410(11) Uani d . 1 1 . .
    C C15 0.6789(4) 0.5986(5) 0.9858(5) 0.058 Uani d . 1 1 . .
    H H15A 0.7165 0.6105 1.0611 0.070 Uiso calc R 1 1 . .
    H H15B 0.6375 0.6622 0.9774 0.070 Uiso calc R 1 1 . .
    C C16 0.6323(4) 0.4913(6) 0.9946(6) 0.073 Uani d . 1 1 . .
    H H16A 0.5875 0.4858 0.9276 0.109 Uiso calc R 1 1 . .
    H H16B 0.6063 0.4891 1.0709 0.109 Uiso calc R 1 1 . .
    H H16C 0.6719 0.4273 0.9911 0.109 Uiso calc R 1 1 . .
    C C17 0.6719(3) 0.5155(4) 0.5385(4) 0.0377(11) Uani d . 1 1 . .
    C C18 0.6590(3) 0.4246(4) 0.6184(5) 0.0456(12) Uani d . 1 1 . .
    H H18 0.6915 0.4206 0.6944 0.055 Uiso calc R 1 1 . .
    C C19 0.5973(3) 0.3396(4) 0.5842(5) 0.0527(14) Uani d . 1 1 . .
    H H19 0.5866 0.2808 0.6391 0.063 Uiso calc R 1 1 . .
    C C20 0.5514(3) 0.3418(4) 0.4682(5) 0.0500(13) Uani d . 1 1 . .
    C C21 0.5663(3) 0.4315(4) 0.3901(5) 0.0458(12) Uani d . 1 1 . .
    H H21 0.5362 0.4337 0.3123 0.055 Uiso calc R 1 1 . .
    C C22 0.6257(3) 0.5189(5) 0.4256(4) 0.0455(12) Uani d . 1 1 . .
    H H22 0.6339 0.5800 0.3723 0.055 Uiso calc R 1 1 . .
    Fe Fe1 1.09728(4) 0.75507(5) 0.68129(6) 0.0320(2) Uani d . 1 1 . .
    N N1 0.7364(2) 0.6016(4) 0.5704(4) 0.0428(10) Uani d . 1 1 . .
    H H1N 0.7634 0.6281 0.5109 0.051 Uiso calc R 1 1 . .
    O O1 0.8815(2) 0.6984(3) 0.5088(3) 0.0456(8) Uani d . 1 1 . .
    O O2 0.6228(2) 0.6770(3) 0.7586(4) 0.0609(10) Uani d . 1 1 . .
    O O3 0.7315(2) 0.6003(3) 0.8827(3) 0.0542(9) Uani d . 1 1 . .
    O O4 0.4934(3) 0.2556(3) 0.4394(4) 0.0656(11) Uani d . 1 1 . .
    H H4O 0.4609 0.2743 0.3789 0.098 Uiso calc R 1 1 . .
loop_
    _atom_site_aniso_label
    _atom_site_aniso_U_11
    _atom_site_aniso_U_22
    _atom_site_aniso_U_33
    _atom_site_aniso_U_12
    _atom_site_aniso_U_13
    _atom_site_aniso_U_23
    C1 0.067(4) 0.059(4) 0.075(4) 0.026(3) -0.028(3) -0.021(3)
    C2 0.067(4) 0.043(3) 0.048(3) 0.019(3) 0.009(3) 0.006(2)
    C3 0.047 0.033 0.060 0.000 0.009 0.019
    C4 0.060(3) 0.059(4) 0.050(3) 0.008(3) 0.019(3) -0.011(3)
    C5 0.038(3) 0.058(3) 0.095(5) 0.005(3) 0.016(3) -0.021(3)
    C6 0.035(2) 0.044(3) 0.039(3) -0.003(2) 0.004(2) 0.005(2)
    C7 0.038(3) 0.036(3) 0.060(3) -0.008(2) 0.004(2) 0.011(2)
    C8 0.045(3) 0.028(2) 0.039(3) -0.005(2) 0.000(2) -0.003(2)
    C9 0.039(2) 0.026(2) 0.038(3) -0.0017(19) 0.007(2) 0.0042(19)
    C10 0.032(2) 0.032(2) 0.036(2) 0.0021(19) 0.0079(19) -0.003(2)
    C11 0.025(2) 0.036(3) 0.035(2) -0.0023(18) 0.0025(17) 0.002(2)
    C12 0.030(2) 0.039(2) 0.036(2) -0.0015(19) 0.0020(19) -0.001(2)
    C13 0.029(2) 0.032(2) 0.043(3) 0.0004(19) 0.010(2) 0.005(2)
    C14 0.032(3) 0.035(3) 0.058(3) -0.006(2) 0.015(2) -0.005(2)
    C15 0.058 0.058 0.058 0.000 0.006 0.000
    C16 0.073 0.073 0.073 0.000 0.007 0.000
    C17 0.024(2) 0.041(3) 0.048(3) 0.0017(19) 0.004(2) -0.004(2)
    C18 0.039(3) 0.042(3) 0.055(3) 0.000(2) -0.003(2) 0.000(2)
    C19 0.048(3) 0.039(3) 0.071(4) -0.005(2) 0.008(3) 0.010(3)
    C20 0.028(2) 0.040(3) 0.081(4) -0.003(2) 0.001(3) -0.009(3)
    C21 0.034(3) 0.052(3) 0.049(3) -0.007(2) -0.004(2) -0.001(3)
    C22 0.040(3) 0.048(3) 0.049(3) -0.009(2) 0.010(2) -0.004(2)
    Fe1 0.0290(3) 0.0303(3) 0.0369(4) -0.0022(3) 0.0051(2) -0.0034(3)
    N1 0.036(2) 0.052(3) 0.042(2) -0.0086(19) 0.0096(18) -0.0059(19)
    O1 0.0419(19) 0.062(2) 0.0332(18) -0.0151(17) 0.0043(14) -0.0024(16)
    O2 0.0313(19) 0.078(3) 0.074(3) 0.0073(19) 0.0108(18) -0.011(2)
    O3 0.049(2) 0.060(2) 0.057(2) 0.0072(18) 0.0193(18) 0.0076(19)
    O4 0.053(2) 0.050(2) 0.091(3) -0.017(2) -0.010(2) -0.003(2)
_geom_special_details
;
All e.s.d.'s (except the e.s.d. in the dihedral angle between two l.s. planes)
are estimated using the full covariance matrix. The cell e.s.d.'s are taken
into account individually in the estimation of e.s.d.'s in distances, angles
and torsion angles; correlations between e.s.d.'s in cell parameters are only
used when they are defined by crystal symmetry. An approximate (isotropic)
treatment of cell e.s.d.'s is used for estimating e.s.d.'s involving l.s.
planes.
;
loop_
    _geom_bond_atom_site_label_1
    _geom_bond_atom_site_label_2
    _geom_bond_site_symmetry_2
    _geom_bond_distance
    _geom_bond_publ_flag
    C1 C5 . 1.401(9) ?
    C1 C2 . 1.418(8) ?
    C1 Fe1 . 2.025(6) ?
    C1 H1 . 0.9300 ?
    C2 C3 . 1.430(7) ?
    C2 Fe1 . 2.059(5) ?
    C2 H2 . 0.9300 ?
    C3 C4 . 1.375(7) ?
    C3 Fe1 . 2.038(5) ?
    C3 H3 . 0.9300 ?
    C4 C5 . 1.391(8) ?
    C4 Fe1 . 2.031(5) ?
    C4 H4 . 0.9300 ?
    C5 Fe1 . 2.042(5) ?
    C5 H5 . 0.9300 ?
    C6 C7 . 1.396(6) ?
    C6 C10 . 1.407(6) ?
    C6 Fe1 . 2.029(5) ?
    C6 H6 . 0.9300 ?
    C7 C8 . 1.412(7) ?
    C7 Fe1 . 2.053(5) ?
    C7 H7 . 0.9300 ?
    C8 C9 . 1.426(6) ?
    C8 Fe1 . 2.059(4) ?
    C8 H8 . 0.9300 ?
    C9 C10 . 1.432(6) ?
    C9 Fe1 . 2.043(4) ?
    C9 H9 . 0.9300 ?
    C10 C11 . 1.487(6) ?
    C10 Fe1 . 2.031(4) ?
    C11 O1 . 1.234(5) ?
    C11 C12 . 1.449(6) ?
    C12 C13 . 1.367(6) ?
    C12 H12 . 0.9300 ?
    C13 N1 . 1.333(6) ?
    C13 C14 . 1.507(6) ?
    C14 O2 . 1.208(6) ?
    C14 O3 . 1.318(6) ?
    C15 C16 . 1.437(8) ?
    C15 O3 . 1.450(6) ?
    C15 H15A . 0.9700 ?
    C15 H15B . 0.9700 ?
    C16 H16A . 0.9600 ?
    C16 H16B . 0.9600 ?
    C16 H16C . 0.9600 ?
    C17 C22 . 1.367(6) ?
    C17 C18 . 1.390(6) ?
    C17 N1 . 1.424(6) ?
    C18 C19 . 1.390(7) ?
    C18 H18 . 0.9300 ?
    C19 C20 . 1.393(7) ?
    C19 H19 . 0.9300 ?
    C20 O4 . 1.352(6) ?
    C20 C21 . 1.373(7) ?
    C21 C22 . 1.390(7) ?
    C21 H21 . 0.9300 ?
    C22 H22 . 0.9300 ?
    N1 H1N . 0.8600 ?
    O4 H4O . 0.8200 ?
loop_
    _geom_angle_atom_site_label_1
    _geom_angle_atom_site_label_2
    _geom_angle_atom_site_label_3
    _geom_angle_site_symmetry_1
    _geom_angle_site_symmetry_3
    _geom_angle
    _geom_angle_publ_flag
    C5 C1 C2 . . 110.0(5) ?
    C5 C1 Fe1 . . 70.5(3) ?
    C2 C1 Fe1 . . 71.0(3) ?
    C5 C1 H1 . . 125.0 ?
    C2 C1 H1 . . 125.0 ?
    Fe1 C1 H1 . . 125.1 ?
    C1 C2 C3 . . 105.0(5) ?
    C1 C2 Fe1 . . 68.4(3) ?
    C3 C2 Fe1 . . 68.8(3) ?
    C1 C2 H2 . . 127.5 ?
    C3 C2 H2 . . 127.5 ?
    Fe1 C2 H2 . . 126.9 ?
    C4 C3 C2 . . 108.5(5) ?
    C4 C3 Fe1 . . 70.0(3) ?
    C2 C3 Fe1 . . 70.4(3) ?
    C4 C3 H3 . . 125.7 ?
    C2 C3 H3 . . 125.7 ?
    Fe1 C3 H3 . . 125.4 ?
    C3 C4 C5 . . 110.2(5) ?
    C3 C4 Fe1 . . 70.5(3) ?
    C5 C4 Fe1 . . 70.4(3) ?
    C3 C4 H4 . . 124.9 ?
    C5 C4 H4 . . 124.9 ?
    Fe1 C4 H4 . . 125.7 ?
    C4 C5 C1 . . 106.3(5) ?
    C4 C5 Fe1 . . 69.6(3) ?
    C1 C5 Fe1 . . 69.2(3) ?
    C4 C5 H5 . . 126.8 ?
    C1 C5 H5 . . 126.8 ?
    Fe1 C5 H5 . . 125.9 ?
    C7 C6 C10 . . 108.3(4) ?
    C7 C6 Fe1 . . 70.9(3) ?
    C10 C6 Fe1 . . 69.8(3) ?
    C7 C6 H6 . . 125.9 ?
    C10 C6 H6 . . 125.9 ?
    Fe1 C6 H6 . . 125.0 ?
    C6 C7 C8 . . 108.9(4) ?
    C6 C7 Fe1 . . 69.1(3) ?
    C8 C7 Fe1 . . 70.1(3) ?
    C6 C7 H7 . . 125.6 ?
    C8 C7 H7 . . 125.6 ?
    Fe1 C7 H7 . . 126.8 ?
    C7 C8 C9 . . 107.8(4) ?
    C7 C8 Fe1 . . 69.7(3) ?
    C9 C8 Fe1 . . 69.0(2) ?
    C7 C8 H8 . . 126.1 ?
    C9 C8 H8 . . 126.1 ?
    Fe1 C8 H8 . . 126.7 ?
    C8 C9 C10 . . 106.7(4) ?
    C8 C9 Fe1 . . 70.3(3) ?
    C10 C9 Fe1 . . 69.0(2) ?
    C8 C9 H9 . . 126.6 ?
    C10 C9 H9 . . 126.6 ?
    Fe1 C9 H9 . . 125.7 ?
    C6 C10 C9 . . 108.3(4) ?
    C6 C10 C11 . . 123.8(4) ?
    C9 C10 C11 . . 128.0(4) ?
    C6 C10 Fe1 . . 69.7(3) ?
    C9 C10 Fe1 . . 69.9(3) ?
    C11 C10 Fe1 . . 126.0(3) ?
    O1 C11 C12 . . 122.6(4) ?
    O1 C11 C10 . . 119.1(4) ?
    C12 C11 C10 . . 118.2(4) ?
    C13 C12 C11 . . 121.6(4) ?
    C13 C12 H12 . . 119.2 ?
    C11 C12 H12 . . 119.2 ?
    N1 C13 C12 . . 123.8(4) ?
    N1 C13 C14 . . 118.1(4) ?
    C12 C13 C14 . . 117.7(4) ?
    O2 C14 O3 . . 124.5(4) ?
    O2 C14 C13 . . 122.5(5) ?
    O3 C14 C13 . . 112.9(4) ?
    C16 C15 O3 . . 112.6(5) ?
    C16 C15 H15A . . 109.1 ?
    O3 C15 H15A . . 109.1 ?
    C16 C15 H15B . . 109.1 ?
    O3 C15 H15B . . 109.1 ?
    H15A C15 H15B . . 107.8 ?
    C15 C16 H16A . . 109.5 ?
    C15 C16 H16B . . 109.5 ?
    H16A C16 H16B . . 109.5 ?
    C15 C16 H16C . . 109.5 ?
    H16A C16 H16C . . 109.5 ?
    H16B C16 H16C . . 109.5 ?
    C22 C17 C18 . . 119.8(4) ?
    C22 C17 N1 . . 119.6(4) ?
    C18 C17 N1 . . 120.5(4) ?
    C19 C18 C17 . . 119.7(5) ?
    C19 C18 H18 . . 120.2 ?
    C17 C18 H18 . . 120.2 ?
    C18 C19 C20 . . 120.5(5) ?
    C18 C19 H19 . . 119.7 ?
    C20 C19 H19 . . 119.7 ?
    O4 C20 C21 . . 123.5(5) ?
    O4 C20 C19 . . 117.8(5) ?
    C21 C20 C19 . . 118.7(5) ?
    C20 C21 C22 . . 121.0(5) ?
    C20 C21 H21 . . 119.5 ?
    C22 C21 H21 . . 119.5 ?
    C17 C22 C21 . . 120.3(5) ?
    C17 C22 H22 . . 119.9 ?
    C21 C22 H22 . . 119.9 ?
    C1 Fe1 C6 . . 166.2(3) ?
    C1 Fe1 C10 . . 152.8(3) ?
    C6 Fe1 C10 . . 40.54(17) ?
    C1 Fe1 C4 . . 66.9(2) ?
    C6 Fe1 C4 . . 107.1(2) ?
    C10 Fe1 C4 . . 128.7(2) ?
    C1 Fe1 C3 . . 67.6(2) ?
    C6 Fe1 C3 . . 116.3(2) ?
    C10 Fe1 C3 . . 108.93(19) ?
    C4 Fe1 C3 . . 39.5(2) ?
    C1 Fe1 C5 . . 40.3(2) ?
    C6 Fe1 C5 . . 127.2(2) ?
    C10 Fe1 C5 . . 165.7(2) ?
    C4 Fe1 C5 . . 39.9(2) ?
    C3 Fe1 C5 . . 67.6(2) ?
    C1 Fe1 C9 . . 119.6(2) ?
    C6 Fe1 C9 . . 68.80(18) ?
    C10 Fe1 C9 . . 41.16(17) ?
    C4 Fe1 C9 . . 168.2(2) ?
    C3 Fe1 C9 . . 131.33(18) ?
    C5 Fe1 C9 . . 151.3(2) ?
    C1 Fe1 C7 . . 130.1(2) ?
    C6 Fe1 C7 . . 39.98(18) ?
    C10 Fe1 C7 . . 67.57(18) ?
    C4 Fe1 C7 . . 116.4(2) ?
    C3 Fe1 C7 . . 148.2(2) ?
    C5 Fe1 C7 . . 107.6(2) ?
    C9 Fe1 C7 . . 68.12(18) ?
    C1 Fe1 C8 . . 110.5(2) ?
    C6 Fe1 C8 . . 67.93(19) ?
    C10 Fe1 C8 . . 68.23(18) ?
    C4 Fe1 C8 . . 149.3(2) ?
    C3 Fe1 C8 . . 170.53(18) ?
    C5 Fe1 C8 . . 117.5(2) ?
    C9 Fe1 C8 . . 40.70(17) ?
    C7 Fe1 C8 . . 40.17(19) ?
    C1 Fe1 C2 . . 40.6(2) ?
    C6 Fe1 C2 . . 150.3(2) ?
    C10 Fe1 C2 . . 118.6(2) ?
    C4 Fe1 C2 . . 67.6(2) ?
    C3 Fe1 C2 . . 40.8(2) ?
    C5 Fe1 C2 . . 68.5(2) ?
    C9 Fe1 C2 . . 110.12(19) ?
    C7 Fe1 C2 . . 169.2(2) ?
    C8 Fe1 C2 . . 131.7(2) ?
    C13 N1 C17 . . 128.3(4) ?
    C13 N1 H1N . . 115.8 ?
    C17 N1 H1N . . 115.8 ?
    C14 O3 C15 . . 118.5(4) ?
    C20 O4 H4O . . 109.5 ?
data_global
_journal_date_recd_electronic     2011-10-01
_journal_date_accepted     2011-11-10
_journal_name_full     'Acta Crystallographica, Section E'
_journal_year     2011
_journal_volume     67
_journal_issue     12
_journal_page_first     m1761
_journal_page_last     m1761
_journal_paper_category     QM
_journal_coeditor_code     FJ2460
_publ_contact_author_name     'Yao-Cheng Shi'
_publ_contact_author_address
;
College of Chemistry and Chemical Engineering
Yangzhou University
Yangzhou 225002
People's Republic of China
;
_publ_contact_author_email     ycshi@yzu.edu.cn
_publ_contact_author_fax     '86-514-87857939'
_publ_contact_author_phone     '86-514-87857939'
_publ_section_title
;
Ethyl (<i>Z</i>)-4-ferrocenyl-2-(4-hydroxyanilino)-4-oxobutenoate
;
loop_
    _publ_author_name
    _publ_author_address
    'Bei-Bei Zhu'
;
Department of Chemical Engineering
Nantong Vocational College
Nantong 226007
People's Republic of China
;
    'Yao-Cheng Shi'
;
College of Chemistry and Chemical Engineering
Yangzhou University
180 SiWangTing Road
Yangzhou 225002
People's Republic of China
;
    'Feng-Min Zhang'
;
Testing Center
Yangzhou University
Yangzhou 225009
People's Republic of China
;
    'Li-Min Yuan'
;
Testing Center
Yangzhou University
Yangzhou 225009
People's Republic of China
;
    'Qian-Kun Li'
;
Hubei Research Institue of Geophysics Survey and Design
Wuhan 430056
People's Republic of China
;
