# Supplementary material for: Ethyl (Z)-4-ferrocenyl-2-(4-hy­droxy­anilino)-4-oxobutenoate
Source: Acta Crystallogr Sect E Struct Rep Online. 2011 Nov 16;67(Pt 12):m1761. doi: 10.1107/S1600536811047763 (PMC3238666; doi:10.1107/S1600536811047763)
Supplement: Supplementary file 2 [file e-67-m1761-Isup2.hkl]

# 
# h,k,l, Fc-squared, Fo-squared, sigma(Fo-squared) and status flag 
# 
data_I
_shelx_title ' S in P2(1)/c' 
_shelx_refln_list_code          4 
_shelx_F_calc_maximum      198.66 
_exptl_crystal_F_000       872.00 
_reflns_d_resolution_high  0.8117 
 
loop_ 
 _symmetry_equiv_pos_as_xyz 
 'x, y, z' 
 '-x, y+1/2, -z+1/2' 
 '-x, -y, -z' 
 'x, -y-1/2, z-1/2' 
 
_cell_length_a    15.3982 
_cell_length_b    11.5131 
_cell_length_c    10.9413 
_cell_angle_alpha  90.000 
_cell_angle_beta   95.430 
_cell_angle_gamma  90.000 
 
_shelx_F_squared_multiplier     1.000 
 
loop_ 
 _refln_index_h 
 _refln_index_k 
 _refln_index_l 
 _refln_F_squared_calc 
 _refln_F_squared_meas 
 _refln_F_squared_sigma 
 _refln_observed_status 
   1   0   0    12434.67    12068.82    169.75 o 
   2   0   0      194.70      236.74      8.83 o 
   3   0   0      401.47      346.72     12.34 o 
   4   0   0    14813.36    16106.57     81.45 o 
   5   0   0    12162.18    12519.69     80.31 o 
   6   0   0     4731.85     4830.02     59.64 o 
   7   0   0      619.45      597.64     22.82 o 
   8   0   0     4860.99     5229.29     68.73 o 
   9   0   0     3976.47     4171.59     67.47 o 
  10   0   0     4608.00     5128.36     80.73 o 
  11   0   0     3837.43     4173.79     96.43 o 
  12   0   0      912.54      993.32     49.88 o 
  13   0   0       35.96       38.02     18.59 o 
  14   0   0     1280.52     1388.28     65.83 o 
  15   0   0     1899.51     1911.42     66.30 o 
  16   0   0      286.54      298.60     35.54 o 
  17   0   0      698.00      734.30     46.71 o 
  18   0   0      122.10      116.10     24.87 o 
   1   1   0      355.82      379.92      7.87 o 
   2   1   0    12906.43    12135.00    211.37 o 
   3   1   0    16770.13    15818.54    292.47 o 
   4   1   0      110.40      133.14      8.67 o 
   5   1   0     1023.23     1169.96     38.62 o 
   6   1   0        7.01        4.14     13.96 o 
   7   1   0      965.24      733.01    513.09 o 
   8   1   0     6131.69     6548.79     75.46 o 
   9   1   0     5810.96     6277.75    120.51 o 
  10   1   0       69.26       86.92     13.63 o 
  11   1   0       25.47       38.64     13.74 o 
  12   1   0     1462.37     1484.39     58.01 o 
  13   1   0      816.88      909.37     79.18 o 
  14   1   0      665.75      634.99     38.49 o 
  15   1   0      510.73      531.73     53.46 o 
  16   1   0       24.21       20.13     20.66 o 
  17   1   0      445.51      465.98     37.32 o 
  18   1   0       64.50        0.48     20.62 o 
   0   2   0    19229.40    19465.97    401.38 o 
   1   2   0    15943.91    15486.48    253.43 o 
   2   2   0     4339.66     4724.19     35.58 o 
   3   2   0    15858.88    15751.81    341.44 o 
   4   2   0       12.08       36.88      7.11 o 
   5   2   0     1881.98     1741.66     30.92 o 
   6   2   0     1093.39     1110.41     57.94 o 
   7   2   0      230.23      305.87     32.34 o 
   8   2   0     1574.15     1764.08     40.35 o 
   9   2   0      909.99      904.41     31.78 o 
  10   2   0     4905.94     5120.68    106.78 o 
  11   2   0      602.24      655.69     32.66 o 
  12   2   0      110.02      123.20     18.77 o 
  13   2   0       11.15        7.80     13.70 o 
  14   2   0      591.99      574.50     52.58 o 
  15   2   0     1650.71     1592.23     60.56 o 
  16   2   0      623.94      600.18     85.99 o 
  17   2   0       18.13        3.53     14.53 o 
  18   2   0       30.37       12.41     20.23 o 
   1   3   0     1078.68     1233.19     41.97 o 
   2   3   0      877.39     1047.81     20.38 o 
   3   3   0    10310.30    10614.39     65.54 o 
   4   3   0     2508.06     2548.04     34.78 o 
   5   3   0     1741.08     1810.17     32.15 o 
   6   3   0      136.42      106.71     19.87 o 
   7   3   0     3611.34     3989.99     56.51 o 
   8   3   0      584.83      573.54     25.85 o 
   9   3   0      935.38      984.87     34.88 o 
  10   3   0      329.72      374.09     83.43 o 
  11   3   0       73.23      144.91     39.75 o 
  12   3   0      221.72      271.17     25.78 o 
  13   3   0      530.55      322.34    269.93 o 
  14   3   0      184.16      223.38     23.65 o 
  15   3   0        0.56       11.06     16.77 o 
  16   3   0        3.00       28.19     24.08 o 
  17   3   0      212.44      218.15     29.63 o 
  18   3   0      396.88      353.51     33.98 o 
   0   4   0       42.57       46.41      9.60 o 
   1   4   0      366.41      389.04     14.40 o 
   2   4   0     4449.43     4293.29     45.71 o 
   3   4   0     3221.24     3201.75     49.51 o 
   4   4   0     9583.24     9221.03    120.42 o 
   5   4   0     5544.84     5960.37     79.18 o 
   6   4   0      585.25      525.63     20.39 o 
   7   4   0     5202.76     5074.48     87.56 o 
   8   4   0      425.65      367.51     20.85 o 
   9   4   0      845.42      852.76     64.41 o 
  10   4   0     2193.34     2548.96     58.59 o 
  11   4   0      414.87      338.69     26.03 o 
  12   4   0      117.49      191.34     22.25 o 
  13   4   0       92.69       39.74     30.42 o 
  14   4   0      175.05      197.29     28.35 o 
  15   4   0      971.75     1002.97     50.85 o 
  16   4   0      425.44      478.89     37.93 o 
  17   4   0      128.68      174.79     51.51 o 
  18   4   0       54.42       36.67     23.66 o 
   1   5   0     3046.05     2785.11     40.90 o 
   2   5   0     2418.34     2611.33     39.99 o 
   3   5   0     3016.86     3275.99     46.48 o 
   4   5   0     6992.40     7271.67     78.94 o 
   5   5   0      294.21      331.73     30.38 o 
   6   5   0     1057.60     1044.68     31.97 o 
   7   5   0     5981.23     5656.06     82.83 o 
   8   5   0     4495.40     4241.17    129.31 o 
   9   5   0     1526.40     1481.78     88.63 o 
  10   5   0       34.08       11.90     13.81 o 
  11   5   0       20.94       28.02     14.29 o 
  12   5   0      480.84      494.30     33.51 o 
  13   5   0      357.51      410.90     32.19 o 
  14   5   0      618.44      600.37     40.09 o 
  15   5   0       27.23       41.65     19.17 o 
  16   5   0      194.63      143.71     28.07 o 
  17   5   0       79.26       72.52     26.17 o 
   0   6   0     3517.59     3692.23     74.24 o 
   1   6   0     3581.99     3679.65     57.15 o 
   2   6   0      394.23      429.85     21.47 o 
   3   6   0     2305.34     2296.65     43.66 o 
   4   6   0     1634.21     1699.48     83.44 o 
   5   6   0    20543.00    21098.86    347.41 o 
   6   6   0     5421.83     5511.29     78.45 o 
   7   6   0      765.99      854.95     32.33 o 
   8   6   0       41.45       72.93     14.25 o 
   9   6   0      911.43      849.06     42.38 o 
  10   6   0     1510.59     1427.28     48.68 o 
  11   6   0     1044.42     1301.31     60.01 o 
  12   6   0     1130.79     1203.42     48.25 o 
  13   6   0      582.01      609.33     38.77 o 
  14   6   0       73.05       90.96     20.02 o 
  15   6   0      326.82      327.67     32.77 o 
  16   6   0      563.63      513.21     49.79 o 
  17   6   0      153.62      121.05     25.47 o 
   1   7   0      226.29      282.70     21.42 o 
   2   7   0     3456.54     3163.83     53.80 o 
   3   7   0     6883.91     7087.83     82.93 o 
   4   7   0     2261.85     2511.39     51.63 o 
   5   7   0      553.60      595.61     27.61 o 
   6   7   0       85.47      112.46     14.72 o 
   7   7   0     1837.70     1746.24     49.08 o 
   8   7   0     1781.31     1821.38     52.28 o 
   9   7   0      298.96      295.69     29.89 o 
  10   7   0        5.06       17.61     13.95 o 
  11   7   0      371.06      415.32     68.51 o 
  12   7   0      389.52      367.62     37.89 o 
  13   7   0      529.31      582.62    111.33 o 
  14   7   0      617.03      639.13     56.22 o 
  15   7   0        3.47       19.76     17.94 o 
  16   7   0       87.20       68.63     28.85 o 
   0   8   0     1314.30     1173.58     51.62 o 
   1   8   0      251.54      264.34     21.31 o 
   2   8   0       13.74       26.54     10.92 o 
   3   8   0       46.66       44.67     15.48 o 
   4   8   0      143.86      141.74     17.55 o 
   5   8   0     2835.34     2823.83     71.76 o 
   6   8   0      310.53      324.01     25.39 o 
   7   8   0      117.92      118.14     18.33 o 
   8   8   0      289.27      330.80     25.01 o 
   9   8   0       95.18      129.93     19.09 o 
  10   8   0      791.75      900.33     43.55 o 
  11   8   0      291.20      282.69     66.42 o 
  12   8   0      234.39      267.25     50.22 o 
  13   8   0        4.26       34.91     17.79 o 
  14   8   0      201.90      232.61     28.86 o 
  15   8   0      257.36      254.40     35.41 o 
   1   9   0       77.28       55.14     12.56 o 
   2   9   0     1214.74     1240.81     40.98 o 
   3   9   0      983.51      944.68     37.40 o 
   4   9   0      117.36       98.49     37.49 o 
   5   9   0        5.13       30.52     10.25 o 
   6   9   0       97.32      119.21     15.77 o 
   7   9   0      168.68      192.11     20.87 o 
   8   9   0       35.10       42.70     38.35 o 
   9   9   0        1.96       10.16     13.85 o 
  10   9   0       47.83       29.56     20.62 o 
  11   9   0      165.40      236.14     24.24 o 
  12   9   0      716.34      812.24     47.51 o 
  13   9   0      384.59      399.07     34.39 o 
  14   9   0      128.52      116.40     27.72 o 
   0  10   0      738.24      757.18     52.79 o 
   1  10   0      239.15      252.05     51.54 o 
   2  10   0      895.76      896.38     40.25 o 
   3  10   0      180.89      146.37     21.82 o 
   4  10   0       57.35      106.57     41.25 o 
   5  10   0      288.56      339.54     27.07 o 
   6  10   0      284.75      310.96     26.69 o 
   7  10   0       46.99       95.50     36.76 o 
   8  10   0        0.73       27.77     17.76 o 
   9  10   0      250.36      272.87     29.86 o 
  10  10   0      765.50      836.12     47.37 o 
  11  10   0      259.75      323.11     34.12 o 
  12  10   0      196.51      221.82     33.10 o 
  13  10   0       40.16       44.77     21.22 o 
   1  11   0     1240.51     1206.65     48.70 o 
   2  11   0      564.43      502.26     32.92 o 
   3  11   0     1817.15     1780.53     57.78 o 
   4  11   0      363.88      299.77     29.27 o 
   5  11   0        3.41       14.52     14.52 o 
   6  11   0      210.31      191.97     35.04 o 
   7  11   0      137.84      163.41     25.46 o 
   8  11   0      222.31      252.52     31.39 o 
   9  11   0      249.89      286.33     31.11 o 
  10  11   0       24.50       25.34     29.99 o 
  11  11   0        4.93       21.83     28.98 o 
   0  12   0     2166.90     2004.73     91.29 o 
   1  12   0      220.80      183.46     26.97 o 
   2  12   0      292.03      287.27     35.22 o 
   3  12   0        4.76       23.82     27.53 o 
   4  12   0      533.70      540.17     64.11 o 
   5  12   0      696.45      656.10     43.69 o 
   6  12   0      452.57      506.55     40.49 o 
   7  12   0      210.25      183.85     30.15 o 
   8  12   0       28.14       34.11     19.70 o 
   9  12   0      310.18      315.90     31.79 o 
  10  12   0      503.86      514.23     43.30 o 
   1  13   0      123.32       94.22     76.83 o 
   2  13   0      757.42      643.15     42.48 o 
   3  13   0      411.67      329.67     35.31 o 
   4  13   0       39.42       98.14     20.09 o 
   5  13   0        2.61        0.37     19.69 o 
   6  13   0      153.06      147.11     26.94 o 
   7  13   0      255.48      281.16     31.23 o 
   0  14   0       23.30       15.97     25.26 o 
   1  14   0       58.45       77.30     21.51 o 
   2  14   0       26.71        3.58     16.97 o 
   3  14   0       35.03       22.39     20.70 o 
 -18   1   1       81.30       29.41     34.39 o 
 -17   1   1        1.36       24.77     26.79 o 
 -16   1   1        9.26       23.81     19.43 o 
 -15   1   1       15.32       22.32     25.80 o 
 -14   1   1      105.36      161.07     31.24 o 
 -13   1   1      287.23      288.62     36.85 o 
 -12   1   1      133.80      185.46     27.27 o 
 -11   1   1       58.46       39.00     22.06 o 
 -10   1   1        8.97       27.60     15.75 o 
  -9   1   1      407.76      435.40     29.97 o 
  -8   1   1       21.25       21.88     12.88 o 
  -7   1   1      232.62      246.89     20.30 o 
  -6   1   1       83.59       92.89     12.53 o 
  -5   1   1      111.19       72.94     11.21 o 
  -4   1   1     8315.92     9283.70     84.71 o 
  -3   1   1      146.18      165.77     12.05 o 
  -2   1   1      534.04      715.02     18.99 o 
  -1   1   1     8205.83     8031.53    217.79 o 
   0   1   1     3364.75     3940.74     36.16 o 
   1   1   1      124.04       96.30      9.02 o 
   2   1   1     1556.26     1946.25     33.18 o 
   3   1   1     3386.65     3239.55     47.61 o 
   4   1   1     1458.60     1212.76     32.82 o 
   5   1   1      301.37      421.84     22.17 o 
   6   1   1       66.37       65.66     13.31 o 
   7   1   1       44.27       85.98     16.81 o 
   8   1   1        0.03       13.37     15.11 o 
   9   1   1      197.68      194.44     24.87 o 
  10   1   1      814.94     1026.21     49.57 o 
  11   1   1      151.71      129.04     23.28 o 
  12   1   1        0.06       33.23     16.64 o 
  13   1   1       76.91      119.11     25.37 o 
  14   1   1        0.19        3.32     20.18 o 
  15   1   1       66.87       78.07     32.15 o 
  16   1   1      125.15      130.36     31.40 o 
  17   1   1        3.51       38.26     17.94 o 
  18   1   1      155.70       84.48     41.70 o 
 -18   2   1       23.08       43.62     27.56 o 
 -17   2   1      107.47      119.31     30.72 o 
 -16   2   1      121.87      166.45     35.62 o 
 -15   2   1       71.68       60.56     25.64 o 
 -14   2   1       65.61       96.92     27.68 o 
 -13   2   1       26.51       40.52     24.32 o 
 -12   2   1      219.28      243.58     30.08 o 
 -11   2   1       95.42      141.07     23.60 o 
 -10   2   1      137.88      105.88     20.32 o 
  -9   2   1       26.87       42.19     13.36 o 
  -8   2   1        1.36        7.90     11.07 o 
  -7   2   1      330.49      345.34     23.14 o 
  -6   2   1       25.63       34.99     10.31 o 
  -5   2   1        8.07        8.96      8.62 o 
  -4   2   1      571.74      531.72      7.62 o 
  -3   2   1     6694.02     6124.87      6.89 o 
  -2   2   1     2981.59     3129.43     43.77 o 
  -1   2   1     5931.78     6517.45     58.03 o 
   0   2   1     7336.26     7663.34     60.89 o 
   1   2   1      209.19      247.42     13.27 o 
   2   2   1    30691.74    29292.24    559.92 o 
   3   2   1     2646.60     2725.46     46.23 o 
   4   2   1      735.52      916.20     30.35 o 
   5   2   1      207.75      164.54     15.85 o 
   6   2   1     1015.20     1092.73     39.45 o 
   7   2   1     1758.21     1843.88     53.87 o 
   8   2   1      295.55      305.10     25.43 o 
   9   2   1      685.04      681.27     39.23 o 
  10   2   1       65.19      107.49     16.64 o 
  11   2   1      245.00      255.43     36.02 o 
  12   2   1      399.80      489.45     43.11 o 
  13   2   1       64.34       79.30     24.75 o 
  14   2   1       39.81       79.21     22.06 o 
  15   2   1      126.65       47.76     37.27 o 
  16   2   1      168.59      142.22     34.15 o 
  17   2   1       25.08       47.20     23.58 o 
  18   2   1       29.28       35.29     22.54 o 
 -18   3   1       74.65       44.31     35.45 o 
 -17   3   1       42.46       25.88     31.72 o 
 -16   3   1       38.58       65.61     31.24 o 
 -15   3   1       19.05       26.70     28.29 o 
 -14   3   1      242.61      334.91     36.24 o 
 -13   3   1       11.02       18.86     21.79 o 
 -12   3   1        2.39        0.00     19.42 o 
 -11   3   1        2.55        7.41     17.68 o 
 -10   3   1      233.96      319.10     32.13 o 
  -9   3   1       52.37       66.46     15.31 o 
  -8   3   1        0.15       13.25     11.01 o 
  -7   3   1     2015.81     1925.58     11.11 o 
  -6   3   1      724.15      825.16     33.53 o 
  -5   3   1       84.13       11.56     11.56 o 
  -4   3   1     2259.68     2188.42     47.29 o 
  -3   3   1     9893.09    10995.71     98.32 o 
  -2   3   1     1960.79     1757.00      9.22 o 
  -1   3   1     2370.99     2404.89     42.20 o 
   0   3   1     1551.10     1583.31     33.74 o 
   1   3   1      533.68      669.73     22.57 o 
   2   3   1     2828.65     3277.24     50.34 o 
   3   3   1     2424.95     2468.25     46.61 o 
   4   3   1       85.54       75.54     11.31 o 
   5   3   1        0.38       11.74      9.39 o 
   6   3   1     1078.04     1511.22     47.27 o 
   7   3   1      393.21      329.92     26.00 o 
   8   3   1      616.00      518.84     36.67 o 
   9   3   1       62.94       59.78     19.34 o 
  10   3   1      347.61      370.48     35.35 o 
  11   3   1       74.73       40.88     24.51 o 
  12   3   1       39.09       42.50     15.49 o 
  13   3   1      103.41       93.68     31.37 o 
  14   3   1      294.67      327.15     43.62 o 
  15   3   1       25.12        7.75     31.07 o 
  16   3   1       14.81       44.74     26.04 o 
  17   3   1      224.54      170.64     36.53 o 
  18   3   1       14.79        4.15     31.84 o 
 -18   4   1        0.27        4.46     24.90 o 
 -17   4   1        3.53        4.36     28.60 o 
 -16   4   1       47.26       87.19     25.91 o 
 -15   4   1       36.29        7.77     29.00 o 
 -14   4   1       21.15       21.31     17.41 o 
 -13   4   1      489.24      457.08     45.73 o 
 -12   4   1       70.57      100.99     22.15 o 
 -11   4   1       20.54        2.58     12.85 o 
 -10   4   1       71.65       25.05     19.96 o 
  -9   4   1      206.42      223.56     25.38 o 
  -8   4   1      665.96      677.40     38.14 o 
  -7   4   1     2862.78     2942.61     71.98 o 
  -6   4   1      582.43      627.71     32.99 o 
  -5   4   1       14.25       10.12     10.57 o 
  -4   4   1      143.78      162.74     16.05 o 
  -3   4   1      202.26      179.53     16.76 o 
  -2   4   1      596.37      656.99     31.16 o 
  -1   4   1      113.02      104.12     11.30 o 
   0   4   1     1124.78     1181.23     33.77 o 
   1   4   1      864.00     1025.66     31.45 o 
   2   4   1     6845.09     6874.38     81.85 o 
   3   4   1      678.69      657.47     27.28 o 
   4   4   1     2402.20     2408.97     53.07 o 
   5   4   1      415.86      451.61     26.50 o 
   6   4   1     1757.27     1956.53     55.81 o 
   7   4   1     1453.42     1584.49     55.29 o 
   8   4   1       12.34        5.80     12.06 o 
   9   4   1      152.29      174.66     21.77 o 
  10   4   1      369.83      416.58     36.21 o 
  11   4   1       15.71       22.61     19.96 o 
  12   4   1      142.14      179.33     26.13 o 
  13   4   1      256.50      260.01     43.72 o 
  14   4   1      157.10      128.16     36.55 o 
  15   4   1        9.29       12.09     32.01 o 
  16   4   1      114.80       50.83     37.43 o 
  17   4   1        0.89       26.09     28.20 o 
 -17   5   1       18.24       13.29     39.82 o 
 -16   5   1      167.78      169.27     42.31 o 
 -15   5   1      168.12      123.01     36.60 o 
 -14   5   1       94.48       98.88     30.43 o 
 -13   5   1        0.09        0.00     18.28 o 
 -12   5   1       13.07       15.09     24.71 o 
 -11   5   1      201.96      146.44     27.38 o 
 -10   5   1       96.79       75.26     23.16 o 
  -9   5   1      104.61       80.39     20.03 o 
  -8   5   1        2.35       15.60     12.94 o 
  -7   5   1      373.13      333.29     28.40 o 
  -6   5   1     1021.95      840.45     11.88 o 
  -5   5   1      432.30      391.90     10.18 o 
  -4   5   1      104.69       69.87     13.82 o 
  -3   5   1     2827.45     2789.00      8.71 o 
  -2   5   1      590.16      583.83     28.35 o 
  -1   5   1      134.54      151.20     15.54 o 
   0   5   1     1102.51     1237.06     38.66 o 
   1   5   1       46.80       85.04     13.01 o 
   2   5   1        6.97       11.82      9.01 o 
   3   5   1     2039.03     2205.41     54.97 o 
   4   5   1      883.20      901.95     43.60 o 
   5   5   1     3578.98     3344.12     72.69 o 
   6   5   1      132.70      140.95     20.45 o 
   7   5   1       45.12       94.30     17.60 o 
   8   5   1       10.29       17.32     17.32 o 
   9   5   1       62.67       52.91     18.55 o 
  10   5   1       60.46       41.34     23.40 o 
  11   5   1       19.55       14.46     17.08 o 
  12   5   1        0.72       19.21     22.19 o 
  13   5   1       95.49       63.23     28.51 o 
  14   5   1        0.20        0.00     22.84 o 
  15   5   1       14.11       29.36     29.36 o 
  16   5   1       37.88        4.26     23.81 o 
  17   5   1        9.63        8.77     24.83 o 
 -17   6   1        0.20       18.01     25.47 o 
 -16   6   1        4.09       21.69     25.67 o 
 -15   6   1       25.85        0.00     33.25 o 
 -14   6   1       18.20       41.90     26.12 o 
 -13   6   1       38.05       10.52     21.87 o 
 -12   6   1        9.11       15.98     22.35 o 
 -11   6   1        1.74        2.90     18.97 o 
 -10   6   1      120.44      149.31     23.59 o 
  -9   6   1       41.05       18.98     15.73 o 
  -8   6   1      218.80      225.75     29.09 o 
  -7   6   1      178.69      164.74     23.03 o 
  -6   6   1       80.33       68.46     17.83 o 
  -5   6   1        0.88        8.34     13.48 o 
  -4   6   1       31.67       26.65     13.20 o 
  -3   6   1      103.78       88.04     17.84 o 
  -2   6   1      216.57      311.35     23.93 o 
  -1   6   1      321.61      329.87     23.22 o 
   0   6   1      202.79      214.08     19.25 o 
   1   6   1     1184.91      977.08     38.96 o 
   2   6   1        0.64        4.34     12.00 o 
   3   6   1     1511.57     1752.74     53.70 o 
   4   6   1       50.69       51.04     16.74 o 
   5   6   1     2871.12     2800.86     74.15 o 
   6   6   1     1449.75     1493.78     56.30 o 
   7   6   1       46.06       71.18     16.40 o 
   8   6   1      105.88      179.05     23.48 o 
   9   6   1       80.78       66.68     23.04 o 
  10   6   1       33.83       10.89     26.46 o 
  11   6   1       53.08       81.02     24.92 o 
  12   6   1        3.71        0.00     22.75 o 
  13   6   1        1.23       24.42     24.42 o 
  14   6   1       46.61       42.05     29.39 o 
  15   6   1       55.67       68.86     31.10 o 
  16   6   1        4.87        8.45     26.68 o 
 -16   7   1        0.78        4.45     28.56 o 
 -15   7   1       62.05       76.41     25.48 o 
 -14   7   1       16.60       19.90     30.58 o 
 -13   7   1      343.04      321.36     42.93 o 
 -12   7   1      285.49      241.36     38.89 o 
 -11   7   1       94.73      108.98     29.37 o 
 -10   7   1      902.76      941.74     56.24 o 
  -9   7   1      357.39      361.64     38.34 o 
  -8   7   1      637.13      560.31     17.87 o 
  -7   7   1       24.84        8.81     19.91 o 
  -6   7   1      117.37      104.29     16.98 o 
  -5   7   1      296.50      309.02     27.74 o 
  -4   7   1       90.91       65.60     15.47 o 
  -3   7   1      570.09      643.01     36.21 o 
  -2   7   1      309.43      302.46     25.65 o 
  -1   7   1        0.63       23.66      9.58 o 
   0   7   1       30.07       15.08     15.62 o 
   1   7   1       96.18      106.41     20.08 o 
   2   7   1      960.95     1072.33     45.49 o 
   3   7   1      350.52      316.14     27.59 o 
   4   7   1       17.47       50.99     15.69 o 
   5   7   1      276.12      341.28     31.24 o 
   6   7   1        0.67        4.32     16.09 o 
   7   7   1        1.95       25.51     14.87 o 
   8   7   1        0.21       17.60     18.30 o 
   9   7   1       15.57       13.63     19.86 o 
  10   7   1      734.72      668.80     51.08 o 
  11   7   1      235.13      259.30     36.35 o 
  12   7   1        0.34       10.33     23.09 o 
  13   7   1       18.57        3.67     24.13 o 
  14   7   1       13.09       15.58     27.50 o 
  15   7   1        6.96       32.51     20.70 o 
  16   7   1       27.31       20.88     24.72 o 
 -15   8   1       29.43       30.87     28.90 o 
 -14   8   1       14.50        4.16     33.68 o 
 -13   8   1       36.58       50.86     23.80 o 
 -12   8   1        1.84       25.45     20.26 o 
 -11   8   1        3.11       25.14     25.14 o 
 -10   8   1      149.10      167.51     32.23 o 
  -9   8   1       25.17       11.45     22.56 o 
  -8   8   1      408.67      411.36     39.98 o 
  -7   8   1      221.38      257.11     30.47 o 
  -6   8   1       54.75       81.21     16.89 o 
  -5   8   1      312.15      338.43     30.29 o 
  -4   8   1       74.15       92.60     19.53 o 
  -3   8   1      200.72      195.87     26.91 o 
  -2   8   1      534.33      464.91     33.16 o 
  -1   8   1        0.33       17.86     13.32 o 
   0   8   1        3.41        9.87     13.54 o 
   1   8   1       27.12       21.94     15.32 o 
   2   8   1      241.47      220.39     23.43 o 
   3   8   1      446.70      376.27     35.37 o 
   4   8   1      594.88      626.22     42.41 o 
   5   8   1       39.55       32.74     20.12 o 
   6   8   1      617.98      651.10     46.23 o 
   7   8   1      962.80      910.70     53.71 o 
   8   8   1      351.60      338.50     36.75 o 
   9   8   1       12.64       61.00     20.24 o 
  10   8   1       69.30       39.17     23.98 o 
  11   8   1       14.03       38.27     20.58 o 
  12   8   1       36.84       44.24     25.56 o 
  13   8   1       71.14       77.58     25.73 o 
  14   8   1        2.06       16.14     28.54 o 
  15   8   1       33.02       37.32     27.80 o 
 -14   9   1        0.26        4.40     25.93 o 
 -13   9   1       92.82      111.90     31.28 o 
 -12   9   1      198.05      225.60     40.04 o 
 -11   9   1        1.50       27.68     27.68 o 
 -10   9   1       71.08       60.93     20.29 o 
  -9   9   1       56.62       19.17     19.17 o 
  -8   9   1      127.82      109.18     29.05 o 
  -7   9   1       61.17       52.67     21.67 o 
  -6   9   1      326.91      280.80     32.05 o 
  -5   9   1      107.79      115.27     24.29 o 
  -4   9   1       22.40       43.53     15.66 o 
  -3   9   1       19.20       16.49     14.35 o 
  -2   9   1      423.05      561.21     40.81 o 
  -1   9   1        0.46       11.53     16.78 o 
   0   9   1       87.20       69.01     16.89 o 
   1   9   1      303.13      260.27     30.47 o 
   2   9   1      153.94      118.81     27.52 o 
   3   9   1        0.65       16.83     16.83 o 
   4   9   1       12.34        2.58     20.97 o 
   5   9   1        0.19       13.47     14.51 o 
   6   9   1       39.88       28.47     20.51 o 
   7   9   1       10.77       27.17     21.55 o 
   8   9   1        2.84       22.91     22.91 o 
   9   9   1      154.89      149.93     26.82 o 
  10   9   1       35.59       28.88     23.94 o 
  11   9   1       35.14       26.63     26.63 o 
  12   9   1      107.06       79.68     32.85 o 
  13   9   1       17.48       16.52     29.23 o 
  14   9   1        0.39        4.25     31.42 o 
 -13  10   1      103.93       87.63     39.17 o 
 -12  10   1      175.59      182.81     39.87 o 
 -11  10   1        8.21       35.28     20.38 o 
 -10  10   1        2.98       33.16     21.18 o 
  -9  10   1        0.46       17.35     21.10 o 
  -8  10   1       72.60       85.10     25.75 o 
  -7  10   1       14.82       31.02     18.08 o 
  -6  10   1       61.02       50.24     22.70 o 
  -5  10   1       14.18       17.06     24.12 o 
  -4  10   1      172.40      204.14     30.47 o 
  -3  10   1      610.20      568.21     44.94 o 
  -2  10   1       72.51       83.15     18.78 o 
  -1  10   1      374.91      342.30     35.29 o 
   0  10   1        1.54       23.86     16.55 o 
   1  10   1      188.91      208.81     27.81 o 
   2  10   1       40.13       54.68     23.52 o 
   3  10   1       70.69       56.38     17.36 o 
   4  10   1       38.59       61.53     20.92 o 
   5  10   1        2.08       39.86     17.06 o 
   6  10   1      135.54      125.69     27.89 o 
   7  10   1       10.13       23.80     20.67 o 
   8  10   1        2.09        0.00     23.23 o 
   9  10   1       39.08       56.65     28.50 o 
  10  10   1       94.76       87.27     33.18 o 
  11  10   1       72.82       66.26     34.65 o 
  12  10   1        0.46        4.28     23.87 o 
  13  10   1        1.64       17.60     27.82 o 
 -11  11   1      196.75      130.53     45.14 o 
 -10  11   1      156.72      147.99     32.75 o 
  -9  11   1        1.00       22.80     24.62 o 
  -8  11   1       33.88       25.30     28.23 o 
  -7  11   1       30.18       17.24     25.12 o 
  -6  11   1       96.93       66.24     26.08 o 
  -5  11   1        0.78       17.56     17.56 o 
  -4  11   1        0.21        9.39     19.51 o 
  -3  11   1      132.00      153.98     32.28 o 
  -2  11   1      350.92      370.65     39.11 o 
  -1  11   1      254.30      190.35     38.82 o 
   0  11   1        1.99       33.22     16.24 o 
   1  11   1       29.67       12.19     26.25 o 
   2  11   1      184.90      167.88     33.22 o 
   3  11   1       16.59       28.77     21.42 o 
   4  11   1       72.18       92.69     28.84 o 
   5  11   1       22.96       37.88     23.63 o 
   6  11   1       13.29       43.22     23.36 o 
   7  11   1       16.80        0.00     26.17 o 
   8  11   1       44.39        3.94     33.78 o 
   9  11   1       56.51      103.38     30.67 o 
  10  11   1       37.35       12.94     35.79 o 
  11  11   1       69.73        4.45     34.23 o 
 -10  12   1       31.41       38.81     28.92 o 
  -9  12   1       26.86        0.00     24.77 o 
  -8  12   1       54.14       55.46     28.01 o 
  -7  12   1        1.77       30.47     31.43 o 
  -6  12   1       39.56       84.73     21.78 o 
  -5  12   1      181.40      186.37     36.91 o 
  -4  12   1      242.91      284.65     41.73 o 
  -3  12   1        0.36        3.46     22.24 o 
  -2  12   1       88.35      166.12     30.58 o 
  -1  12   1      123.28      177.00     36.02 o 
   0  12   1       60.38       27.20     31.55 o 
   1  12   1       53.15       75.49     29.93 o 
   2  12   1      266.16      265.40     44.16 o 
   3  12   1        3.56       25.05     26.54 o 
   4  12   1        0.76       24.73     24.73 o 
   5  12   1        3.71       22.91     24.75 o 
   6  12   1       22.36       67.53     25.42 o 
   7  12   1       40.35       45.46     28.36 o 
   8  12   1        1.68       38.71     24.68 o 
   9  12   1        9.69       13.37     27.86 o 
  -7  13   1       72.45      104.34     34.15 o 
  -6  13   1        2.86        4.06     29.57 o 
  -5  13   1        4.67       23.83     27.51 o 
  -4  13   1      111.47       46.93     30.30 o 
  -3  13   1       89.47       50.44     35.78 o 
  -2  13   1       47.84       53.78     33.05 o 
  -1  13   1      307.50      272.93     44.54 o 
   0  13   1       41.30       45.45     29.31 o 
   1  13   1        9.83       15.24     25.30 o 
   2  13   1       99.84       58.03     33.50 o 
   3  13   1       92.71      181.70     33.07 o 
   4  13   1      211.97      190.51     34.17 o 
   5  13   1      107.70       91.83     39.18 o 
   6  13   1       28.83       43.10     31.08 o 
   7  13   1        3.40       17.82     25.18 o 
  -2  14   1        3.84       42.15     24.57 o 
  -1  14   1        4.03       24.99     17.66 o 
   0  14   1       32.94       37.38     27.86 o 
   1  14   1       40.44       37.59     26.10 o 
   2  14   1       43.17       38.01     21.94 o 
 -18   0   2      204.36      252.75     42.91 o 
 -17   0   2      109.95       93.60     34.42 o 
 -16   0   2      119.75      108.98     34.23 o 
 -15   0   2     1180.74     1201.21     77.39 o 
 -14   0   2     1663.00     1649.94     84.97 o 
 -13   0   2      395.07      346.53     46.48 o 
 -12   0   2      682.21      691.97     50.03 o 
 -11   0   2      363.68      420.78     40.14 o 
 -10   0   2     5257.86     5649.07    113.54 o 
  -9   0   2     3262.37     3206.90     80.21 o 
  -8   0   2     1822.06     1824.02     55.38 o 
  -7   0   2      741.48      749.42     33.54 o 
  -6   0   2      325.72      379.61     23.00 o 
  -5   0   2     1212.36     1050.39     32.42 o 
  -4   0   2     3468.17     3096.19     48.22 o 
  -3   0   2    13469.87    13820.82     94.25 o 
  -2   0   2     5670.61     5757.16     54.93 o 
  -1   0   2     9984.06    12175.05     74.47 o 
   0   0   2      835.88      874.71     26.73 o 
   1   0   2    39467.45    37508.27    618.96 o 
   2   0   2     4365.43     4652.59     57.15 o 
   3   0   2     2395.01     2536.78     53.84 o 
   4   0   2        0.11       13.53     11.18 o 
   5   0   2      240.64      277.80     21.12 o 
   6   0   2     8279.13     8078.36    104.86 o 
   7   0   2     5774.05     6493.98    102.58 o 
   8   0   2     1713.17     1780.45     58.27 o 
   9   0   2      555.61      559.86     38.13 o 
  10   0   2      570.06      573.03     40.47 o 
  11   0   2     2233.98     2358.94     85.12 o 
  12   0   2     1649.82     1730.04     79.05 o 
  13   0   2      690.29      641.78     57.29 o 
  14   0   2     1056.97     1170.67     71.64 o 
  15   0   2      228.99      199.06     39.83 o 
  16   0   2      313.00      445.06     49.73 o 
  17   0   2       36.07       43.07     30.08 o 
  18   0   2      655.27      606.98     55.17 o 
 -18   1   2       67.80       16.70     35.97 o 
 -17   1   2      492.18      367.53     51.97 o 
 -16   1   2      662.71      680.75     61.12 o 
 -15   1   2     1228.89     1185.90     75.12 o 
 -14   1   2     1184.06     1211.41     74.86 o 
 -13   1   2      307.29      218.26     34.49 o 
 -12   1   2     2304.68     2443.59     85.97 o 
 -11   1   2     2676.81     2780.70     86.94 o 
 -10   1   2     2247.11     2221.34     71.21 o 
  -9   1   2      138.33      115.66     19.40 o 
  -8   1   2     3091.60     3245.61     72.17 o 
  -7   1   2     9151.77     8966.80    110.99 o 
  -6   1   2    11138.23    11080.62    114.04 o 
  -5   1   2     4926.57     4927.17     69.73 o 
  -4   1   2     2084.46     2209.66     42.22 o 
  -3   1   2     1645.28     1563.24     32.25 o 
  -2   1   2    30389.31    28742.04    528.92 o 
  -1   1   2    23241.72    23843.15    471.41 o 
   0   1   2    27653.14    28354.92    527.90 o 
   1   1   2     4450.24     5540.15     60.04 o 
   2   1   2     3179.08     3918.18     54.02 o 
   3   1   2    13347.04    13653.29    107.73 o 
   4   1   2     5821.11     5854.69     76.51 o 
   5   1   2     7481.34     7561.17     94.03 o 
   6   1   2        7.41       25.25      8.73 o 
   7   1   2     1002.18     1020.41     42.20 o 
   8   1   2     8130.96     8573.66    127.75 o 
   9   1   2     5069.13     5174.58    108.06 o 
  10   1   2      602.22      584.30     41.71 o 
  11   1   2       35.54        2.58     19.69 o 
  12   1   2       48.73       99.53     23.95 o 
  13   1   2      741.46      695.62     56.75 o 
  14   1   2      120.60      114.76     39.34 o 
  15   1   2     2179.46     2148.64     97.49 o 
  16   1   2      313.21      251.62     47.06 o 
  17   1   2       38.26        0.00     32.61 o 
  18   1   2      218.68      161.19     33.91 o 
 -18   2   2       90.39       38.27     30.36 o 
 -17   2   2        1.59        4.12     31.71 o 
 -16   2   2      211.59      164.29     34.54 o 
 -15   2   2      742.46      726.30     58.56 o 
 -14   2   2      699.04      832.12     59.03 o 
 -13   2   2       60.46       77.61     25.69 o 
 -12   2   2        0.62       10.62     18.03 o 
 -11   2   2     1089.59     1079.13     54.17 o 
 -10   2   2      271.70      297.70     29.10 o 
  -9   2   2     2136.51     2183.64     65.35 o 
  -8   2   2     2692.65     2723.18     68.04 o 
  -7   2   2       32.98       59.35     10.79 o 
  -6   2   2        4.38       32.26      9.02 o 
  -5   2   2      572.55      454.16      9.01 o 
  -4   2   2     9457.66     9517.99     92.28 o 
  -3   2   2     4471.38     4708.40     60.03 o 
  -2   2   2     6805.67     7356.08     69.73 o 
  -1   2   2       39.24        0.63      6.83 o 
   0   2   2    11081.65    11622.65     85.87 o 
   1   2   2      942.69     1126.29     28.84 o 
   2   2   2       30.93       76.14     11.25 o 
   3   2   2     2538.26     2439.45     48.60 o 
   4   2   2       73.71       28.00      8.91 o 
   5   2   2        5.49        1.22     10.01 o 
   6   2   2     1031.97     1178.52     42.59 o 
   7   2   2     2407.80     2028.57     59.36 o 
   8   2   2     2076.85     2320.79     69.41 o 
   9   2   2       76.19       74.29     19.34 o 
  10   2   2      388.76      479.89     35.92 o 
  11   2   2      965.82      847.23     53.71 o 
  12   2   2      600.59      689.32     49.85 o 
  13   2   2      851.13      905.99     60.57 o 
  14   2   2       22.95        7.05     28.28 o 
  15   2   2      140.74      123.89     33.78 o 
  16   2   2      135.90      125.19     33.66 o 
  17   2   2      666.83      562.04     58.18 o 
  18   2   2       36.28       31.68     28.00 o 
 -18   3   2        1.45       25.70     25.70 o 
 -17   3   2      255.36      207.87     42.38 o 
 -16   3   2     1206.39     1040.04     74.76 o 
 -15   3   2      124.36       98.90     34.14 o 
 -14   3   2        0.06        3.35     24.42 o 
 -13   3   2       35.57       45.45     24.04 o 
 -12   3   2      864.20      885.38     55.01 o 
 -11   3   2     2035.27     2079.14     76.61 o 
 -10   3   2     2128.35     2170.73     71.56 o 
  -9   3   2        4.19       20.84     11.20 o 
  -8   3   2      187.60      209.18     21.62 o 
  -7   3   2     4424.32     4432.46     83.69 o 
  -6   3   2      777.21      726.41     33.42 o 
  -5   3   2     2767.33     2828.57     58.05 o 
  -4   3   2      759.28      806.70     29.56 o 
  -3   3   2     1446.93     1421.82     37.02 o 
  -2   3   2     1533.05     1639.90     37.45 o 
  -1   3   2      637.70      657.28     23.28 o 
   0   3   2     8122.88     7986.35     78.84 o 
   1   3   2      848.35      870.81     27.93 o 
   2   3   2     1314.87     1319.25      8.16 o 
   3   3   2     2014.85     1883.77     44.02 o 
   4   3   2     1259.06     1379.24     40.80 o 
   5   3   2     5965.13     6359.51     93.23 o 
   6   3   2       92.59      199.04     20.34 o 
   7   3   2        5.27       19.13     15.29 o 
   8   3   2     3655.28     3829.41     92.69 o 
   9   3   2     1041.60     1076.25     53.40 o 
  10   3   2      879.86      835.74     48.92 o 
  11   3   2       14.95       34.14     17.06 o 
  12   3   2       82.14       91.57     25.47 o 
  13   3   2      518.59      547.10     51.11 o 
  14   3   2      661.57      595.40     59.09 o 
  15   3   2      475.04      465.94     48.27 o 
  16   3   2       49.51       66.42     26.26 o 
  17   3   2       26.51       38.08     28.38 o 
 -18   4   2       92.05       25.95     41.03 o 
 -17   4   2       15.18       33.38     33.38 o 
 -16   4   2      454.67      507.99     53.82 o 
 -15   4   2      314.50      407.02     43.07 o 
 -14   4   2      908.47      889.92     63.07 o 
 -13   4   2      391.74      412.64     47.20 o 
 -12   4   2       29.04        0.00     22.91 o 
 -11   4   2      579.89      645.41     43.63 o 
 -10   4   2      239.77      239.88     29.15 o 
  -9   4   2     1361.67     1396.51     57.54 o 
  -8   4   2      554.80      568.61     34.68 o 
  -7   4   2     4085.22     4142.31     85.53 o 
  -6   4   2     2645.56     2761.93     12.81 o 
  -5   4   2      786.86      658.27     30.33 o 
  -4   4   2      905.02      979.50     35.65 o 
  -3   4   2     2573.47     2322.22      7.46 o 
  -2   4   2      379.09      334.38     20.04 o 
  -1   4   2      799.22      836.91     30.25 o 
   0   4   2       49.31       43.33      9.29 o 
   1   4   2     5254.69     5031.26     71.27 o 
   2   4   2      811.71      896.67     31.72 o 
   3   4   2       46.20       22.37      9.62 o 
   4   4   2       22.91        8.70      9.05 o 
   5   4   2      277.62      190.61     20.23 o 
   6   4   2     1422.40     1432.33     50.85 o 
   7   4   2     1737.97     1967.49     63.75 o 
   8   4   2     2528.93     2279.40     73.10 o 
   9   4   2        1.56        7.02     14.61 o 
  10   4   2        5.07       13.19     16.89 o 
  11   4   2      996.05     1127.57     65.34 o 
  12   4   2      563.33      553.48     50.87 o 
  13   4   2       66.94       61.14     28.98 o 
  14   4   2       16.52       27.79     27.79 o 
  15   4   2       89.87       91.31     33.21 o 
  16   4   2      711.15      680.95     63.88 o 
  17   4   2      262.33      243.64     46.25 o 
 -17   5   2      288.33      286.72     47.07 o 
 -16   5   2      278.18      339.57     46.83 o 
 -15   5   2      413.32      399.63     48.29 o 
 -14   5   2      191.78      192.22     36.99 o 
 -13   5   2      232.29      218.55     35.00 o 
 -12   5   2      665.45      682.41     52.06 o 
 -11   5   2     1513.19     1527.63     71.09 o 
 -10   5   2     2438.76     2483.57     84.51 o 
  -9   5   2       87.33       59.00     22.39 o 
  -8   5   2      666.06      663.62     39.31 o 
  -7   5   2     2258.63     2479.78     70.02 o 
  -6   5   2     5765.27     5805.64    101.13 o 
  -5   5   2     2882.06     2998.16      9.95 o 
  -4   5   2      107.55      113.82     16.89 o 
  -3   5   2      798.16      938.64     37.06 o 
  -2   5   2     3861.44     3845.29     70.51 o 
  -1   5   2     7529.29     8350.46    102.08 o 
   0   5   2     5508.63     5890.35     85.62 o 
   1   5   2      510.36      464.78      8.15 o 
   2   5   2      409.11      271.08      9.30 o 
   3   5   2     8122.57     8150.68    106.77 o 
   4   5   2     5703.81     5990.89     95.25 o 
   5   5   2     5771.26     5530.87     97.14 o 
   6   5   2      640.01      636.43     36.65 o 
   7   5   2      120.85      140.38     19.51 o 
   8   5   2     1158.39     1152.50     54.42 o 
   9   5   2     1413.29     1290.95     61.03 o 
  10   5   2     3011.18     3057.29     95.53 o 
  11   5   2       80.16       84.46     28.32 o 
  12   5   2       71.88       53.32     24.04 o 
  13   5   2      703.63      711.23     61.56 o 
  14   5   2      997.52      926.50     73.05 o 
  15   5   2      244.40      222.50     45.80 o 
  16   5   2       52.52       48.27     30.08 o 
  17   5   2        0.72        4.50     22.43 o 
 -17   6   2       12.68        4.37     26.57 o 
 -16   6   2      231.52      210.31     37.63 o 
 -15   6   2      336.97      330.36     44.49 o 
 -14   6   2      755.42      887.90     66.78 o 
 -13   6   2      833.77      837.50     61.60 o 
 -12   6   2      207.72      173.15     30.02 o 
 -11   6   2      207.76      224.18     27.28 o 
 -10   6   2      100.25      115.21     25.92 o 
  -9   6   2     3436.97     3546.43     99.15 o 
  -8   6   2      456.61      401.18     32.77 o 
  -7   6   2     1142.65     1272.37     53.68 o 
  -6   6   2      461.28      411.96     32.66 o 
  -5   6   2     4599.00     4833.46     17.55 o 
  -4   6   2     9354.47     9677.43    130.19 o 
  -3   6   2     4013.31     3994.50     81.50 o 
  -2   6   2      393.45      361.90     25.13 o 
  -1   6   2       89.51      118.51     15.41 o 
   0   6   2     1539.23     1742.52     52.47 o 
   1   6   2     5707.22     5915.60     96.99 o 
   2   6   2     5309.49     5514.16     94.39 o 
   3   6   2      733.41      747.96     37.05 o 
   4   6   2     1700.77     1629.74     56.74 o 
   5   6   2      363.38      461.28     32.04 o 
   6   6   2     3746.73     3582.85     88.76 o 
   7   6   2     2561.56     2307.34     75.29 o 
   8   6   2      825.85      989.15     53.36 o 
   9   6   2       51.20       33.31     22.79 o 
  10   6   2      152.60      180.86     34.37 o 
  11   6   2      997.83     1025.33     63.67 o 
  12   6   2      574.50      604.45     57.44 o 
  13   6   2      446.20      507.99     50.19 o 
  14   6   2        1.80       15.80     26.20 o 
  15   6   2       29.65       58.43     23.59 o 
  16   6   2      352.75      299.54     44.50 o 
 -16   7   2      134.57      164.77     35.76 o 
 -15   7   2      244.76      194.46     37.69 o 
 -14   7   2        3.30        7.79     20.60 o 
 -13   7   2      163.92      203.29     34.82 o 
 -12   7   2      612.83      644.95     57.03 o 
 -11   7   2      757.77      903.76     56.07 o 
 -10   7   2      694.39      654.82     50.44 o 
  -9   7   2       57.42      117.90     22.68 o 
  -8   7   2        2.78       26.59     16.57 o 
  -7   7   2     2537.63     2518.95     79.85 o 
  -6   7   2     2703.97     2603.85     79.84 o 
  -5   7   2     1044.77      965.03     47.24 o 
  -4   7   2      251.18      281.78     25.62 o 
  -3   7   2      501.14      490.37     34.08 o 
  -2   7   2     1857.46     2163.90     65.23 o 
  -1   7   2     3453.52     3416.51     81.76 o 
   0   7   2     2100.30     2070.61     63.94 o 
   1   7   2       94.19       61.43     18.65 o 
   2   7   2       33.00       26.87     14.88 o 
   3   7   2     3590.66     3739.15     89.01 o 
   4   7   2     3346.89     3159.03     83.15 o 
   5   7   2     2018.80     2049.81     72.04 o 
   6   7   2      159.60      187.27     29.14 o 
   7   7   2       56.97       42.73     20.15 o 
   8   7   2     1248.88     1147.98     59.51 o 
   9   7   2      500.67      429.06     46.62 o 
  10   7   2     2410.17     2475.24     93.19 o 
  11   7   2      307.90      300.83     41.09 o 
  12   7   2        0.59       14.07     23.36 o 
  13   7   2      343.90      319.78     45.31 o 
  14   7   2      578.99      481.63     57.02 o 
  15   7   2      223.99      174.66     40.72 o 
 -15   8   2      225.89      301.45     37.56 o 
 -14   8   2      424.25      396.88     50.30 o 
 -13   8   2      390.36      342.56     46.98 o 
 -12   8   2      166.24       93.46     36.67 o 
 -11   8   2        3.11       10.02     17.39 o 
 -10   8   2      438.59      381.78     43.99 o 
  -9   8   2      711.33      639.76     23.23 o 
  -8   8   2       53.22       59.11     22.49 o 
  -7   8   2      305.85      236.59     31.82 o 
  -6   8   2      875.17      648.95     18.06 o 
  -5   8   2      806.39      765.21     49.31 o 
  -4   8   2     2459.17     2305.36     76.11 o 
  -3   8   2     1604.94     1500.39     62.74 o 
  -2   8   2      373.18      412.66     32.98 o 
  -1   8   2      140.70      151.19     24.40 o 
   0   8   2        5.16        4.12     12.01 o 
   1   8   2     2122.24     1756.56     67.46 o 
   2   8   2      770.78      681.81     43.60 o 
   3   8   2      104.73      124.50     24.23 o 
   4   8   2        0.90        4.55     15.11 o 
   5   8   2     1572.44     1426.41     66.16 o 
   6   8   2     1004.92      920.05     55.36 o 
   7   8   2        9.42       35.09     15.03 o 
   8   8   2       93.49      118.22     25.31 o 
   9   8   2      288.77      231.34     37.40 o 
  10   8   2      179.74      148.36     31.79 o 
  11   8   2      464.54      397.01     50.79 o 
  12   8   2      347.10      342.64     45.90 o 
  13   8   2      166.36      109.72     40.33 o 
  14   8   2        0.04       25.13     25.13 o 
  15   8   2       26.17       54.57     20.97 o 
 -14   9   2        4.62       47.25     25.42 o 
 -13   9   2       95.22       47.39     47.39 o 
 -12   9   2      650.58      615.56     60.10 o 
 -11   9   2      211.32      216.68     43.33 o 
 -10   9   2        3.19       16.93     26.42 o 
  -9   9   2       40.36       22.21     19.31 o 
  -8   9   2       33.36       26.86     22.52 o 
  -7   9   2      521.31      538.50     45.73 o 
  -6   9   2       68.90       99.21     22.92 o 
  -5   9   2     1504.87     1581.34     69.73 o 
  -4   9   2       20.24       27.38     17.07 o 
  -3   9   2      162.06      136.42     29.43 o 
  -2   9   2      131.64      101.32     25.75 o 
  -1   9   2      118.81      111.00     22.62 o 
   0   9   2      688.29      695.23     46.07 o 
   1   9   2      262.21      242.55     33.46 o 
   2   9   2       25.70       29.67     16.04 o 
   3   9   2      723.72      740.41     48.08 o 
   4   9   2      309.43      361.89     38.72 o 
   5   9   2      550.33      535.87     44.52 o 
   6   9   2       59.84       40.67     23.97 o 
   7   9   2        9.33       24.56     17.34 o 
   8   9   2      345.19      340.77     41.68 o 
   9   9   2      427.90      360.62     46.45 o 
  10   9   2      415.90      330.10     47.17 o 
  11   9   2       71.84       72.52     28.29 o 
  12   9   2        0.12       28.79     28.79 o 
  13   9   2      317.12      252.32     43.18 o 
  14   9   2      178.39      178.18     34.47 o 
 -13  10   2      135.05      112.14     49.95 o 
 -12  10   2       64.18       92.13     92.13 o 
 -11  10   2       66.11       66.21     28.34 o 
 -10  10   2      362.10      405.09     47.16 o 
  -9  10   2      664.82      710.79     56.61 o 
  -8  10   2      208.21      284.16     37.37 o 
  -7  10   2       15.36       40.93     15.72 o 
  -6  10   2       11.10       30.17     20.45 o 
  -5  10   2      504.70      509.82     46.33 o 
  -4  10   2      790.71      684.16     52.56 o 
  -3  10   2      160.91      198.42     31.99 o 
  -2  10   2      953.40      912.30     57.28 o 
  -1  10   2       41.18       55.62     17.14 o 
   0  10   2      466.06      399.73     40.79 o 
   1  10   2      599.39      618.83     52.17 o 
   2  10   2      236.46      262.35     33.72 o 
   3  10   2     1497.97     1523.07     73.38 o 
   4  10   2        7.79       30.32     19.16 o 
   5  10   2      414.67      422.78     43.27 o 
   6  10   2      565.67      636.81     54.31 o 
   7  10   2       21.05       27.70     28.93 o 
   8  10   2        5.70       32.72     20.86 o 
   9  10   2       60.20       30.48     25.28 o 
  10  10   2      189.09      223.19     39.45 o 
  11  10   2      189.26      207.33     38.46 o 
  12  10   2      402.36      471.23     55.86 o 
 -11  11   2      467.32      422.10     56.83 o 
 -10  11   2       18.87        7.96     28.76 o 
  -9  11   2        0.35        0.00     22.85 o 
  -8  11   2       30.02        0.00     30.91 o 
  -7  11   2      285.49      356.48     43.67 o 
  -6  11   2      595.51      600.46     59.39 o 
  -5  11   2      647.72      718.13     55.35 o 
  -4  11   2       18.25       32.13     23.17 o 
  -3  11   2        2.71       22.48     22.48 o 
  -2  11   2     1359.86     1233.02     72.48 o 
  -1  11   2      183.55      202.80     33.54 o 
   0  11   2      506.79      525.66     49.45 o 
   1  11   2      222.48      281.08     33.83 o 
   2  11   2      152.14      133.22     31.68 o 
   3  11   2      872.91      828.91     63.96 o 
   4  11   2      594.86      690.05     63.21 o 
   5  11   2      709.22      832.71     61.62 o 
   6  11   2      494.72      477.54     52.48 o 
   7  11   2        0.26       23.15     21.14 o 
   8  11   2      222.42      305.67     43.68 o 
   9  11   2      426.81      326.42     51.26 o 
  10  11   2      517.12      360.05     57.06 o 
  11  11   2      119.18      165.40     42.62 o 
  -9  12   2      473.89      496.04     56.36 o 
  -8  12   2      351.52      350.69     43.30 o 
  -7  12   2       76.41      100.18     30.33 o 
  -6  12   2        5.53       29.23     29.23 o 
  -5  12   2      219.36      168.43     36.60 o 
  -4  12   2      475.23      519.41     53.00 o 
  -3  12   2      445.95      354.80     50.04 o 
  -2  12   2      179.19      194.07     36.30 o 
  -1  12   2      271.13      356.96     42.55 o 
   0  12   2      196.20      207.00     37.78 o 
   1  12   2     1136.06      996.39     70.57 o 
   2  12   2      905.95     1000.82     68.54 o 
   3  12   2      364.15      403.11     50.07 o 
   4  12   2        1.45       15.35     24.27 o 
   5  12   2      112.47      182.00     35.84 o 
   6  12   2      716.41      691.83     65.88 o 
   7  12   2      338.75      453.63     49.62 o 
   8  12   2       32.44       57.04     30.72 o 
   9  12   2        3.58       34.51     34.51 o 
  -7  13   2       93.26      109.47     36.23 o 
  -6  13   2      259.81      275.88     47.47 o 
  -5  13   2      452.83      493.98     55.53 o 
  -4  13   2        5.33       28.04     26.27 o 
  -3  13   2       24.67        7.97     31.98 o 
  -2  13   2      398.95      385.50     56.51 o 
  -1  13   2      711.76      647.35     64.64 o 
   0  13   2       66.06       83.35     32.99 o 
   1  13   2       52.73       67.95     33.67 o 
   2  13   2       64.53       93.10     31.08 o 
   3  13   2      163.09      251.52     44.21 o 
   4  13   2      490.82      480.94     53.71 o 
   5  13   2      365.81      350.77     52.50 o 
   6  13   2        0.16       35.62     25.17 o 
  -1  14   2        6.95        8.71     27.54 o 
   0  14   2       32.87        4.36     30.44 o 
 -18   1   3        4.60       41.07     23.94 o 
 -17   1   3        1.72        7.98     27.07 o 
 -16   1   3      163.15      166.60     37.46 o 
 -15   1   3        5.10       10.58     23.61 o 
 -14   1   3      571.06      551.70     51.52 o 
 -13   1   3      369.27      391.20     41.26 o 
 -12   1   3      130.50      196.42     30.43 o 
 -11   1   3      126.00      154.10     22.17 o 
 -10   1   3       96.46      113.92     21.02 o 
  -9   1   3      505.13      620.78     36.77 o 
  -8   1   3       59.64       82.82     13.89 o 
  -7   1   3      336.57      386.26     25.56 o 
  -6   1   3       22.58       17.48     10.11 o 
  -5   1   3      924.51      818.08     29.64 o 
  -4   1   3      246.43      256.09     16.69 o 
  -3   1   3      664.46      589.51     23.48 o 
  -2   1   3       83.85      134.55     12.94 o 
  -1   1   3        0.02       16.58      6.82 o 
   0   1   3      151.71      148.46     10.85 o 
   1   1   3     1629.77     1554.54     37.82 o 
   2   1   3        4.92       22.68      7.31 o 
   3   1   3     3787.95     3178.16     58.69 o 
   4   1   3     1057.36      875.93     32.97 o 
   5   1   3      306.26      290.04     22.74 o 
   6   1   3      780.91      573.58     31.91 o 
   7   1   3       30.87        6.77     15.15 o 
   8   1   3       38.69       53.64     15.32 o 
   9   1   3        0.11        4.32     14.65 o 
  10   1   3      279.12      254.26     28.77 o 
  11   1   3       10.55       18.84     16.41 o 
  12   1   3        9.89        8.92     21.23 o 
  13   1   3      127.59      103.59     30.01 o 
  14   1   3      727.41      727.78     60.82 o 
  15   1   3       78.92       33.19     29.26 o 
  16   1   3       59.57       61.33     32.08 o 
  17   1   3      141.26      140.51     41.68 o 
 -18   2   3       53.43       24.78     32.01 o 
 -17   2   3        7.67       20.01     29.69 o 
 -16   2   3        7.21       15.16     30.34 o 
 -15   2   3      191.41      243.65     32.95 o 
 -14   2   3       17.13       55.08     17.46 o 
 -13   2   3      146.90      144.21     29.00 o 
 -12   2   3     1008.36     1001.90     57.32 o 
 -11   2   3     1694.77     1831.53     69.41 o 
 -10   2   3       27.84        6.36     15.07 o 
  -9   2   3      330.00      370.39     28.64 o 
  -8   2   3      131.40      128.39     18.03 o 
  -7   2   3      223.87      280.37     22.69 o 
  -6   2   3      875.57      899.03     34.33 o 
  -5   2   3      618.24      563.00     26.51 o 
  -4   2   3     5881.97     6665.77     80.75 o 
  -3   2   3      427.01      460.40     21.02 o 
  -2   2   3      125.89      114.57     10.64 o 
  -1   2   3      778.28      899.89     28.04 o 
   0   2   3        5.54       48.41      9.66 o 
   1   2   3       16.85       22.41      8.87 o 
   2   2   3       31.41       51.10     11.86 o 
   3   2   3      672.54      738.50     31.06 o 
   4   2   3      347.58      301.47     22.25 o 
   5   2   3     1290.92     1379.99     46.07 o 
   6   2   3      477.78      491.11     29.83 o 
   7   2   3      830.58      822.42     42.76 o 
   8   2   3      376.64      416.23     33.82 o 
   9   2   3       65.02       75.41     16.33 o 
  10   2   3      572.32      601.33     44.41 o 
  11   2   3       18.97        5.70     20.52 o 
  12   2   3       47.42       43.91     23.46 o 
  13   2   3        3.76        6.82     25.55 o 
  14   2   3      196.45      179.66     40.34 o 
  15   2   3        0.78       23.23     26.84 o 
  16   2   3       12.47       28.12     26.31 o 
  17   2   3       16.57        8.13     23.03 o 
 -18   3   3       18.88       16.66     25.66 o 
 -17   3   3       31.14       48.45     32.80 o 
 -16   3   3        0.08        0.00     28.22 o 
 -15   3   3       58.97      114.67     26.80 o 
 -14   3   3      229.61      218.00     35.25 o 
 -13   3   3      135.43      123.53     28.43 o 
 -12   3   3      818.45      719.93     48.18 o 
 -11   3   3       36.83        0.00     19.94 o 
 -10   3   3        0.05        8.81     14.91 o 
  -9   3   3       22.68       45.10     13.43 o 
  -8   3   3        1.02        6.96     10.17 o 
  -7   3   3     1203.89     1379.42     47.84 o 
  -6   3   3      257.29      283.09     22.36 o 
  -5   3   3     1585.35     1675.98     46.92 o 
  -4   3   3      486.69      562.64     26.53 o 
  -3   3   3      280.26      218.65      8.80 o 
  -2   3   3      288.76      442.59     21.73 o 
  -1   3   3       29.39       44.34      9.95 o 
   0   3   3      679.77      740.49     28.33 o 
   1   3   3      201.69      162.86     15.45 o 
   2   3   3      567.13      567.04     26.65 o 
   3   3   3       86.50      179.26     16.56 o 
   4   3   3     1192.29     1163.52     41.65 o 
   5   3   3       48.99       48.06     13.45 o 
   6   3   3        3.62        5.08     13.41 o 
   7   3   3      169.12       83.97     18.91 o 
   8   3   3        7.10       10.76     14.74 o 
   9   3   3       13.36       20.80     20.80 o 
  10   3   3       28.52       10.83     21.30 o 
  11   3   3      505.17      496.94     46.96 o 
  12   3   3      125.31      195.91     30.24 o 
  13   3   3      142.60      188.22     37.29 o 
  14   3   3      268.54      334.71     44.02 o 
  15   3   3        0.17       28.81     20.59 o 
  16   3   3       10.44       42.65     22.57 o 
  17   3   3        1.53       17.28     29.30 o 
 -18   4   3       46.20        8.43     29.76 o 
 -17   4   3      203.47      159.97     38.26 o 
 -16   4   3        1.80       23.48     23.48 o 
 -15   4   3       31.33       24.92     24.92 o 
 -14   4   3        2.76        3.41     20.16 o 
 -13   4   3       19.94       21.87     18.99 o 
 -12   4   3       67.11       48.32     23.96 o 
 -11   4   3      528.37      550.92     43.98 o 
 -10   4   3      310.20      332.14     31.59 o 
  -9   4   3      873.19      865.31     47.20 o 
  -8   4   3      215.26      268.67     26.77 o 
  -7   4   3       17.52       25.34     12.07 o 
  -6   4   3     1285.18     1550.84     49.85 o 
  -5   4   3      284.19      327.92     24.26 o 
  -4   4   3       96.62      113.24     15.40 o 
  -3   4   3       64.78       34.97     10.69 o 
  -2   4   3     1318.29     1360.96     39.55 o 
  -1   4   3        3.99       16.07      9.29 o 
   0   4   3     1467.98     1390.93     40.61 o 
   1   4   3     1070.21     1404.68     40.57 o 
   2   4   3       12.08        9.47      8.38 o 
   3   4   3      243.70      290.12     21.71 o 
   4   4   3      567.17      638.04     31.81 o 
   5   4   3      284.86      357.85     27.53 o 
   6   4   3      102.56       84.88     17.87 o 
   7   4   3        2.48        9.95     12.73 o 
   8   4   3        3.26        0.00     13.43 o 
   9   4   3      162.41      148.25     28.75 o 
  10   4   3      199.72      177.10     29.60 o 
  11   4   3      259.75      281.36     37.51 o 
  12   4   3       79.68       79.31     26.50 o 
  13   4   3        7.86       11.27     25.25 o 
  14   4   3       10.96        0.00     24.32 o 
  15   4   3        0.27        4.32     30.05 o 
  16   4   3       11.43        4.46     27.14 o 
  17   4   3        1.49       13.59     28.31 o 
 -17   5   3       12.77        4.20     26.80 o 
 -16   5   3       42.67       40.18     27.25 o 
 -15   5   3        9.05        3.81     29.60 o 
 -14   5   3      102.21       81.34     32.22 o 
 -13   5   3       96.25      137.16     26.53 o 
 -12   5   3      107.95       20.95     20.95 o 
 -11   5   3       67.15       16.38     22.18 o 
 -10   5   3       47.27      106.85     24.48 o 
  -9   5   3     2939.90     2921.20     85.96 o 
  -8   5   3      177.65      188.76     28.14 o 
  -7   5   3      143.31      110.42     10.76 o 
  -6   5   3      282.90      316.35     25.75 o 
  -5   5   3      777.66      773.06     37.57 o 
  -4   5   3      308.28      317.53     23.56 o 
  -3   5   3       16.86       22.05      9.95 o 
  -2   5   3      135.07      106.72     16.61 o 
  -1   5   3     1692.23     1794.98     49.28 o 
   0   5   3      732.94      784.79     34.00 o 
   1   5   3      230.09      329.23     22.45 o 
   2   5   3     1095.95     1187.34     42.73 o 
   3   5   3      592.16      717.06     34.54 o 
   4   5   3      857.06      966.89     40.90 o 
   5   5   3      325.19      218.90     22.94 o 
   6   5   3        1.41       15.80     15.80 o 
   7   5   3       84.96       52.09     16.28 o 
   8   5   3      537.27      485.59     37.69 o 
   9   5   3        3.35       23.32     19.57 o 
  10   5   3      379.70      435.32     40.07 o 
  11   5   3       17.90        9.57     24.11 o 
  12   5   3       78.48      143.92     35.29 o 
  13   5   3       69.71       80.28     30.34 o 
  14   5   3      188.97      156.29     38.15 o 
  15   5   3        2.68       21.78     25.77 o 
  16   5   3        7.67        0.00     27.16 o 
 -16   6   3        0.08       12.42     23.78 o 
 -15   6   3       90.85      110.19     28.37 o 
 -14   6   3       60.05       66.51     27.17 o 
 -13   6   3      109.20       92.85     29.78 o 
 -12   6   3      142.00       95.29     33.94 o 
 -11   6   3      141.57      102.28     32.66 o 
 -10   6   3     1218.23     1093.94     61.62 o 
  -9   6   3     1190.40     1332.98     62.40 o 
  -8   6   3      173.00      201.08     29.73 o 
  -7   6   3       82.72       77.05     19.86 o 
  -6   6   3       25.13       25.10     12.68 o 
  -5   6   3      293.00      261.41     23.44 o 
  -4   6   3       84.93       71.37     17.68 o 
  -3   6   3       13.59        9.71     11.93 o 
  -2   6   3        9.57        3.13     11.93 o 
  -1   6   3      162.73      132.76     18.66 o 
   0   6   3       50.29       72.77     18.11 o 
   1   6   3       19.31        3.12     13.94 o 
   2   6   3      843.71      822.90     39.30 o 
   3   6   3       10.86        4.99     11.16 o 
   4   6   3       69.09      107.52     17.36 o 
   5   6   3      150.52      139.92     22.84 o 
   6   6   3       77.33       71.77     17.26 o 
   7   6   3       23.86       22.42     13.06 o 
   8   6   3        8.01        2.48     17.94 o 
   9   6   3        0.55        8.12     15.57 o 
  10   6   3       83.09       83.42     28.87 o 
  11   6   3      160.91      176.36     32.99 o 
  12   6   3       16.60       21.34     21.34 o 
  13   6   3       15.72       23.08     28.29 o 
  14   6   3       15.53       20.57     28.80 o 
  15   6   3        8.15        4.33     31.58 o 
  16   6   3        0.43       35.05     35.05 o 
 -16   7   3        4.76       17.08     24.89 o 
 -15   7   3        4.80       12.26     21.28 o 
 -14   7   3        7.86       23.25     30.01 o 
 -13   7   3        6.69        3.65     24.94 o 
 -12   7   3       11.57        0.00     21.93 o 
 -11   7   3        2.55       26.47     26.47 o 
 -10   7   3      157.78      129.11     18.39 o 
  -9   7   3       68.31       40.40     26.79 o 
  -8   7   3      914.32      872.30     52.71 o 
  -7   7   3        1.88       18.65     19.49 o 
  -6   7   3       43.70       48.00     19.76 o 
  -5   7   3        2.93        0.00     12.37 o 
  -4   7   3       13.07        1.95     11.96 o 
  -3   7   3      246.45      269.30     28.14 o 
  -2   7   3      432.01      353.83     31.05 o 
  -1   7   3      300.68      288.69     28.88 o 
   0   7   3       17.15       15.20     15.20 o 
   1   7   3     1342.30     1683.37     60.43 o 
   2   7   3       75.87       77.36     14.49 o 
   3   7   3       48.65       54.56     14.07 o 
   4   7   3       60.65       97.86     21.18 o 
   5   7   3      145.33      129.41     25.89 o 
   6   7   3      781.94      778.33     48.32 o 
   7   7   3       66.70       84.22     25.51 o 
   8   7   3      160.89      101.72     26.51 o 
   9   7   3       46.93       52.21     21.33 o 
  10   7   3        8.11       40.85     21.99 o 
  11   7   3      110.82       84.92     30.20 o 
  12   7   3        0.33        7.31     24.22 o 
  13   7   3       11.80       31.22     22.05 o 
  14   7   3        1.25       28.86     25.07 o 
  15   7   3       33.26       42.95     29.14 o 
 -15   8   3       29.50       34.06     28.25 o 
 -14   8   3      155.40      174.94     36.16 o 
 -13   8   3      189.03      177.08     34.86 o 
 -12   8   3       35.07       36.18     26.10 o 
 -11   8   3        7.53        0.00     18.53 o 
 -10   8   3      216.21      211.91     31.14 o 
  -9   8   3        7.43       20.68     20.68 o 
  -8   8   3      117.73      132.94     26.28 o 
  -7   8   3      108.52       99.00     25.78 o 
  -6   8   3      747.30      767.07     49.77 o 
  -5   8   3       71.37       68.25     22.18 o 
  -4   8   3      304.42      351.12     34.13 o 
  -3   8   3       53.46       28.67     18.82 o 
  -2   8   3      119.36      165.00     24.20 o 
  -1   8   3       37.20       26.08     15.07 o 
   0   8   3      524.11      634.30     41.46 o 
   1   8   3      118.22      189.94     23.62 o 
   2   8   3       20.05        2.23     18.17 o 
   3   8   3      568.15      538.51     42.70 o 
   4   8   3      407.72      360.16     35.45 o 
   5   8   3      459.51      461.81     37.48 o 
   6   8   3      686.06      694.71     51.86 o 
   7   8   3       29.22       80.73     21.38 o 
   8   8   3        7.80       35.63     17.80 o 
   9   8   3      506.10      427.92     41.43 o 
  10   8   3       51.94       57.51     20.02 o 
  11   8   3       30.59       93.67     28.35 o 
  12   8   3        5.30        0.00     28.04 o 
  13   8   3       46.09       48.19     26.04 o 
  14   8   3        9.35       50.18     20.48 o 
 -14   9   3        0.29       29.84     29.84 o 
 -13   9   3       11.10       12.22     21.18 o 
 -12   9   3        0.42       11.60     17.70 o 
 -11   9   3        2.46       24.75     24.75 o 
 -10   9   3        0.36        6.89     22.82 o 
  -9   9   3       29.80        9.75     21.76 o 
  -8   9   3       36.90        3.07     17.09 o 
  -7   9   3        5.88       14.54     19.95 o 
  -6   9   3       31.29        5.54     20.02 o 
  -5   9   3      328.95      395.70     40.20 o 
  -4   9   3        3.05       20.76     17.22 o 
  -3   9   3       37.95       45.81     21.59 o 
  -2   9   3       17.62        7.58     20.98 o 
  -1   9   3        4.90       15.27     19.69 o 
   0   9   3       19.79       35.48     18.97 o 
   1   9   3      255.42      188.67     28.16 o 
   2   9   3        2.16       20.54     20.54 o 
   3   9   3        5.60       10.62     19.84 o 
   4   9   3       34.08       32.93     18.99 o 
   5   9   3        3.62       11.44     22.47 o 
   6   9   3      393.59      400.85     42.93 o 
   7   9   3        0.05       26.13     26.13 o 
   8   9   3       76.88       59.72     28.16 o 
   9   9   3      175.39      210.09     39.30 o 
  10   9   3       29.34       29.51     27.64 o 
  11   9   3        1.69        3.89     20.86 o 
  12   9   3       90.00       85.00     30.56 o 
  13   9   3        8.48        4.18     29.35 o 
 -13  10   3      161.77      183.78     30.68 o 
 -12  10   3       67.97       16.47     26.02 o 
 -11  10   3       21.47       11.76     28.01 o 
 -10  10   3        5.79       31.00     31.00 o 
  -9  10   3       26.66       30.34     30.34 o 
  -8  10   3       74.95       81.21     26.20 o 
  -7  10   3        0.19       29.15     16.82 o 
  -6  10   3       11.83        6.23     15.92 o 
  -5  10   3       28.69       30.21     23.02 o 
  -4  10   3      178.18      206.79     32.09 o 
  -3  10   3      186.41      271.13     30.71 o 
  -2  10   3      372.14      305.35     39.35 o 
  -1  10   3       63.43       79.15     25.41 o 
   0  10   3       12.67       11.72     21.08 o 
   1  10   3        0.46       20.59     19.32 o 
   2  10   3       59.75       29.88     26.05 o 
   3  10   3      104.24      146.70     33.48 o 
   4  10   3        0.63       40.92     17.51 o 
   5  10   3       14.88        9.77     25.89 o 
   6  10   3       15.44       10.18     28.19 o 
   7  10   3      349.71      428.90     44.41 o 
   8  10   3        7.09       29.65     20.96 o 
   9  10   3        0.17       27.91     27.91 o 
  10  10   3       19.91       32.30     31.79 o 
  11  10   3        0.20        0.00     25.13 o 
  12  10   3       77.47       94.97     32.87 o 
 -11  11   3        0.58       12.61     29.99 o 
 -10  11   3       84.22      112.87     39.09 o 
  -9  11   3        0.13       30.95     21.87 o 
  -8  11   3       10.70        7.42     23.50 o 
  -7  11   3       23.49        3.60     24.60 o 
  -6  11   3      112.64      125.17     31.88 o 
  -5  11   3      235.12      220.56     36.07 o 
  -4  11   3      181.46      153.50     34.35 o 
  -3  11   3      169.29      235.17     37.89 o 
  -2  11   3        0.39       23.23     24.16 o 
  -1  11   3      101.10      123.64     31.88 o 
   0  11   3        8.71       10.03     23.83 o 
   1  11   3       84.58       84.00     26.24 o 
   2  11   3       17.89        3.42     25.26 o 
   3  11   3      131.51      149.50     33.15 o 
   4  11   3      101.54       53.56     34.42 o 
   5  11   3       80.26       44.20     33.75 o 
   6  11   3       14.35        3.81     28.29 o 
   7  11   3       41.54       15.81     26.81 o 
   8  11   3       33.22       24.62     28.42 o 
   9  11   3       23.59       39.43     39.43 o 
  10  11   3       28.80       39.49     29.44 o 
  -9  12   3       21.05       12.58     31.60 o 
  -8  12   3      224.81      267.63     40.97 o 
  -7  12   3      112.48      133.99     30.00 o 
  -6  12   3        6.16       23.09     31.26 o 
  -5  12   3        2.12        3.77     23.00 o 
  -4  12   3      230.02      231.72     42.29 o 
  -3  12   3      340.99      357.82     47.46 o 
  -2  12   3       14.55        7.48     31.40 o 
  -1  12   3       81.89       90.32     31.95 o 
   0  12   3       10.58        0.00     30.55 o 
   1  12   3      225.54      230.80     43.65 o 
   2  12   3      552.15      490.41     52.55 o 
   3  12   3        0.36       15.62     24.65 o 
   4  12   3        0.11        7.99     26.48 o 
   5  12   3      103.41      102.53     36.44 o 
   6  12   3        1.61       33.77     28.03 o 
   7  12   3      165.19      200.25     36.40 o 
   8  12   3       27.19        4.48     31.39 o 
  -6  13   3       71.76        8.46     36.26 o 
  -5  13   3       13.81       16.65     34.84 o 
  -4  13   3       41.28       66.24     28.10 o 
  -3  13   3       74.13       49.77     32.12 o 
  -2  13   3       18.26       29.34     32.22 o 
  -1  13   3        6.96        0.00     28.99 o 
   0  13   3        0.35       12.55     26.10 o 
   1  13   3        4.68       29.40     31.14 o 
   2  13   3        6.76       30.33     30.33 o 
   3  13   3       17.27       12.95     28.94 o 
   4  13   3       28.33       70.32     27.81 o 
   5  13   3      142.79      103.35     40.96 o 
 -18   0   4      534.72      443.56     60.75 o 
 -17   0   4      811.21      768.65     64.71 o 
 -16   0   4     1035.78      930.99     71.06 o 
 -15   0   4        4.35        3.48     25.87 o 
 -14   0   4       53.07       61.34     27.60 o 
 -13   0   4       52.94       32.53     26.96 o 
 -12   0   4     1429.84     1338.88     65.53 o 
 -11   0   4     1447.87     1597.06     65.72 o 
 -10   0   4       76.60       38.56     17.42 o 
  -9   0   4     2574.35     2860.32     77.99 o 
  -8   0   4     5071.05     5018.29     93.83 o 
  -7   0   4     6783.21     6809.96    102.72 o 
  -6   0   4    14932.17    16284.93    148.70 o 
  -5   0   4       27.77        9.39      9.39 o 
  -4   0   4    10838.12    10948.06    105.72 o 
  -3   0   4      946.68      994.67     31.63 o 
  -2   0   4     1545.10     1356.01     34.82 o 
  -1   0   4     2047.29     2167.50     44.17 o 
   0   0   4       50.44        6.46      8.81 o 
   1   0   4      342.73      393.16     26.04 o 
   2   0   4      703.10      742.43     31.51 o 
   3   0   4     2924.54     2299.42     54.72 o 
   4   0   4     1603.02     1668.73     59.56 o 
   5   0   4      420.56      365.68     25.24 o 
   6   0   4        6.48       11.54     14.64 o 
   7   0   4     4971.80     4117.44     92.69 o 
   8   0   4     3920.23     4187.46     98.39 o 
   9   0   4     2100.60     2205.52     78.04 o 
  10   0   4       43.51       45.58     13.85 o 
  11   0   4      111.09       86.65     26.64 o 
  12   0   4        4.66       12.27     22.92 o 
  13   0   4     2323.48     2455.45     97.04 o 
  14   0   4       12.07       42.73     27.59 o 
  15   0   4      328.58      323.57     48.20 o 
  16   0   4      225.19      160.17     32.93 o 
  17   0   4      171.35      127.23     36.87 o 
 -18   1   4       19.11       28.11     28.11 o 
 -17   1   4       16.13       35.17     24.40 o 
 -16   1   4      491.15      435.41     55.09 o 
 -15   1   4      581.39      659.39     57.00 o 
 -14   1   4      956.55      962.71     66.06 o 
 -13   1   4       21.54       20.72     23.13 o 
 -12   1   4     1096.74     1025.54     60.62 o 
 -11   1   4      393.82      404.57     34.02 o 
 -10   1   4      986.63     1013.25     49.62 o 
  -9   1   4     2757.00     2607.87     73.64 o 
  -8   1   4      389.23      435.96     29.51 o 
  -7   1   4      241.88      305.58     22.54 o 
  -6   1   4     5518.90     5272.76     84.68 o 
  -5   1   4       55.62      128.40     16.64 o 
  -4   1   4     4748.10     4557.11     71.35 o 
  -3   1   4     1294.76     1328.61     38.41 o 
  -2   1   4       45.68       86.79     11.91 o 
  -1   1   4      777.15      855.97     29.75 o 
   0   1   4     1144.61     1148.70     35.21 o 
   1   1   4    10146.85    10767.28      8.32 o 
   2   1   4      477.37      519.54     26.38 o 
   3   1   4      476.68      413.48     26.38 o 
   4   1   4     3696.49     4124.49     78.02 o 
   5   1   4     5361.54     5214.53     11.08 o 
   6   1   4     5732.03     5749.08    102.40 o 
   7   1   4     2031.77     2286.05     69.16 o 
   8   1   4       59.87       48.61     15.36 o 
   9   1   4      505.70      437.53     40.76 o 
  10   1   4      760.36      727.89     48.89 o 
  11   1   4      535.25      560.90     46.47 o 
  12   1   4       62.90       37.73     23.10 o 
  13   1   4       68.19       44.23     22.30 o 
  14   1   4      229.16      141.76     38.28 o 
  15   1   4      579.13      565.96     58.98 o 
  16   1   4     1118.46     1019.42     73.71 o 
  17   1   4       36.78        3.99     29.09 o 
 -18   2   4      450.16      432.60     51.29 o 
 -17   2   4      201.61      208.50     37.10 o 
 -16   2   4      598.18      593.03     54.66 o 
 -15   2   4        5.24       28.20     29.51 o 
 -14   2   4      155.16       85.05     31.39 o 
 -13   2   4      353.82      381.64     41.11 o 
 -12   2   4      919.31      828.97     53.83 o 
 -11   2   4      648.33      555.52     43.81 o 
 -10   2   4        8.50        6.63     15.76 o 
  -9   2   4      603.97      513.61     37.10 o 
  -8   2   4     4696.40     4360.59     89.69 o 
  -7   2   4     9286.46     8962.92    119.45 o 
  -6   2   4     1214.62     1078.92     39.56 o 
  -5   2   4       37.19       52.11     12.99 o 
  -4   2   4     2181.91     2153.83     50.79 o 
  -3   2   4    10230.11    10686.88    107.54 o 
  -2   2   4     3250.30     3548.74     61.35 o 
  -1   2   4     2927.57     2968.61     56.65 o 
   0   2   4      154.00      171.12     22.09 o 
   1   2   4      764.20      717.85     26.03 o 
   2   2   4     2312.92     2173.76     53.29 o 
   3   2   4     4799.56     5663.31     89.71 o 
   4   2   4     1114.98     1088.99     35.35 o 
   5   2   4      276.97      279.29     24.51 o 
   6   2   4      456.47      430.33     25.56 o 
   7   2   4     2952.59     3349.72     87.65 o 
   8   2   4     2521.65     2252.93     75.74 o 
   9   2   4     1227.31     1278.45     61.81 o 
  10   2   4      368.69      519.49     44.56 o 
  11   2   4     1031.80      962.43     61.37 o 
  12   2   4      252.95      249.64     36.94 o 
  13   2   4      278.10      233.91     37.21 o 
  14   2   4      622.99      760.10     59.46 o 
  15   2   4      100.38      100.73     26.41 o 
  16   2   4       10.73        8.30     28.17 o 
  17   2   4       61.53       41.83     26.45 o 
 -18   3   4        3.28       12.25     27.43 o 
 -17   3   4      251.96      247.30     44.05 o 
 -16   3   4      814.50      755.81     61.31 o 
 -15   3   4      563.97      618.70     53.35 o 
 -14   3   4      222.48      261.15     39.34 o 
 -13   3   4       53.71       52.43     23.67 o 
 -12   3   4      346.94      321.20     40.24 o 
 -11   3   4     1485.36     1535.16     68.86 o 
 -10   3   4     2614.38     2597.36     83.61 o 
  -9   3   4      247.78      218.37     25.06 o 
  -8   3   4      296.16      382.29     32.68 o 
  -7   3   4      927.27      853.11     39.86 o 
  -6   3   4     2825.02     2529.60     63.24 o 
  -5   3   4     2921.80     3057.52     65.09 o 
  -4   3   4     1219.85     1142.24     38.92 o 
  -3   3   4      209.88      208.01     20.75 o 
  -2   3   4      587.25      625.79     27.72 o 
  -1   3   4     5271.18     5569.44     80.22 o 
   0   3   4     7285.58     8315.59     99.36 o 
   1   3   4     8606.99     9120.48    107.44 o 
   2   3   4      576.84      490.04     27.01 o 
   3   3   4      324.98      251.29     11.75 o 
   4   3   4     2527.79     2305.34     61.68 o 
   5   3   4     1150.55     1175.00     47.07 o 
   6   3   4     2872.71     2990.24     79.61 o 
   7   3   4      465.86      356.43     32.87 o 
   8   3   4       58.81       61.49     16.72 o 
   9   3   4     1813.47     1789.62     74.45 o 
  10   3   4       47.39       75.91     25.11 o 
  11   3   4     1545.31     1379.00     74.18 o 
  12   3   4       98.63       49.36     32.67 o 
  13   3   4       36.52       45.77     24.73 o 
  14   3   4      337.07      366.65     47.86 o 
  15   3   4      344.02      299.51     47.64 o 
  16   3   4      275.47      299.67     46.22 o 
  17   3   4       57.83       26.60     30.74 o 
 -17   4   4      206.76      186.89     44.13 o 
 -16   4   4        6.31       23.42     21.38 o 
 -15   4   4        0.93        7.38     23.37 o 
 -14   4   4      407.32      397.25     42.47 o 
 -13   4   4     2493.25     2701.39    100.24 o 
 -12   4   4      424.91      554.70     47.40 o 
 -11   4   4      169.21      155.28     29.07 o 
 -10   4   4     1047.73      918.31     53.90 o 
  -9   4   4       14.08       10.97     18.76 o 
  -8   4   4     4197.98     4240.06     95.96 o 
  -7   4   4      699.06      606.67     37.31 o 
  -6   4   4      919.20      954.95     41.50 o 
  -5   4   4        3.53        0.00     12.04 o 
  -4   4   4      677.49      587.05     10.69 o 
  -3   4   4     2953.86     2847.02     11.71 o 
  -2   4   4     9388.21     8931.79     13.17 o 
  -1   4   4     3991.37     4020.16     72.08 o 
   0   4   4      296.88      231.12     11.23 o 
   1   4   4      433.44      498.64     28.48 o 
   2   4   4     2929.67     2896.85     65.56 o 
   3   4   4     3040.99     2804.64     66.84 o 
   4   4   4     1240.31     1382.01     49.74 o 
   5   4   4      511.91      498.12     32.04 o 
   6   4   4      499.16      539.46     35.46 o 
   7   4   4      416.23      321.78     32.11 o 
   8   4   4     2140.71     2289.42     80.96 o 
   9   4   4     1267.24     1253.34     64.32 o 
  10   4   4       62.21       60.60     17.14 o 
  11   4   4       53.73       36.78     25.68 o 
  12   4   4      792.25      967.01     65.93 o 
  13   4   4      622.22      714.58     61.52 o 
  14   4   4      415.58      309.92     57.12 o 
  15   4   4      137.04      201.00     41.64 o 
  16   4   4       34.85       55.30     29.86 o 
 -17   5   4       95.78       33.20     34.24 o 
 -16   5   4      587.28      553.61     51.98 o 
 -15   5   4      827.02      889.39     67.31 o 
 -14   5   4      250.40      322.88     40.28 o 
 -13   5   4        0.71       23.39     23.39 o 
 -12   5   4       63.92       33.25     33.25 o 
 -11   5   4     3513.96     3556.86    108.04 o 
 -10   5   4      518.01      497.91     44.02 o 
  -9   5   4      672.72      681.93     46.74 o 
  -8   5   4       78.53       92.92     18.45 o 
  -7   5   4      203.39      205.49     25.29 o 
  -6   5   4      255.65      303.01     26.97 o 
  -5   5   4     2200.57     2290.78     64.41 o 
  -4   5   4     1631.19     1642.45     53.47 o 
  -3   5   4       60.28      178.46     20.29 o 
  -2   5   4        3.13       27.26     11.75 o 
  -1   5   4     3765.58     4096.39     78.54 o 
   0   5   4     3688.41     3807.59     77.04 o 
   1   5   4     4799.63     5080.94     89.16 o 
   2   5   4      831.94      923.71     40.14 o 
   3   5   4       24.03       19.47     13.17 o 
   4   5   4     2301.25     2578.73     71.37 o 
   5   5   4      261.87      250.06     14.42 o 
   6   5   4      836.25      850.98     48.07 o 
   7   5   4       96.05      105.34     18.30 o 
   8   5   4      240.78      195.09     27.66 o 
   9   5   4      558.07      740.71     50.03 o 
  10   5   4     1431.87     1544.36     76.71 o 
  11   5   4     1021.64     1074.96     76.37 o 
  12   5   4      208.67      205.14     44.91 o 
  13   5   4       56.26       64.59     29.11 o 
  14   5   4      149.74      189.87     33.99 o 
  15   5   4      164.95      172.57     39.09 o 
  16   5   4      101.22      126.56     35.39 o 
 -16   6   4       57.75       45.44     28.33 o 
 -15   6   4        4.12        3.97     24.08 o 
 -14   6   4      396.59      340.68     49.52 o 
 -13   6   4      466.13      498.22     53.43 o 
 -12   6   4     1260.78     1273.20     75.87 o 
 -11   6   4     1462.00     1535.55     73.18 o 
 -10   6   4        8.98       19.54     20.68 o 
  -9   6   4      169.60      144.05     25.44 o 
  -8   6   4      596.67      697.72     44.65 o 
  -7   6   4     1208.54     1106.54     53.77 o 
  -6   6   4      752.53      810.28     43.34 o 
  -5   6   4       27.12       13.37     17.01 o 
  -4   6   4       34.21       25.30     15.57 o 
  -3   6   4     2451.76     2360.62     68.76 o 
  -2   6   4     3224.49     3624.15     81.61 o 
  -1   6   4     1354.41     1328.25     51.34 o 
   0   6   4     3188.22     3409.34     79.18 o 
   1   6   4     1692.18     1776.72     58.58 o 
   2   6   4     3441.44     3382.57     80.63 o 
   3   6   4      901.00      827.24     44.03 o 
   4   6   4     1033.63      844.10     45.47 o 
   5   6   4      611.23      759.62     45.79 o 
   6   6   4       22.12        2.23     16.52 o 
   7   6   4      808.13      828.90     54.08 o 
   8   6   4     1627.88     1487.32     69.77 o 
   9   6   4      534.65      720.60     50.49 o 
  10   6   4      417.45      362.77     46.76 o 
  11   6   4       79.33       20.84     28.23 o 
  12   6   4      774.79      712.42     61.59 o 
  13   6   4      821.32      778.70     68.09 o 
  14   6   4      462.90      409.84     56.77 o 
  15   6   4       93.42       76.88     32.93 o 
 -15   7   4      373.31      369.81     48.26 o 
 -14   7   4      509.59      407.37     51.97 o 
 -13   7   4       31.72       55.50     21.24 o 
 -12   7   4       64.70        3.45     29.22 o 
 -11   7   4      685.66      683.43     53.89 o 
 -10   7   4      372.73      361.96     43.72 o 
  -9   7   4     1645.62     1631.00     74.00 o 
  -8   7   4       13.87       41.87     18.86 o 
  -7   7   4      926.24     1008.10     54.15 o 
  -6   7   4     1225.00     1193.76     57.59 o 
  -5   7   4     1803.92     1890.29     69.06 o 
  -4   7   4     1723.22     1616.74     63.98 o 
  -3   7   4       62.55       14.07     14.90 o 
  -2   7   4      111.00       84.58     19.38 o 
  -1   7   4     2806.20     2682.44     77.17 o 
   0   7   4      893.58      842.13     45.11 o 
   1   7   4     1082.43      906.36     46.66 o 
   2   7   4       97.79      111.11     19.88 o 
   3   7   4       52.53        6.25     16.55 o 
   4   7   4     1536.30     1563.72     62.35 o 
   5   7   4      920.48      855.63     49.45 o 
   6   7   4      301.66      272.09     33.16 o 
   7   7   4       57.48       15.79     21.38 o 
   8   7   4      155.50      164.61     25.70 o 
   9   7   4      785.61      813.08     58.79 o 
  10   7   4      783.79      815.91     58.58 o 
  11   7   4      719.16      865.51     68.07 o 
  12   7   4      138.07      180.35     38.56 o 
  13   7   4       12.81       16.34     30.56 o 
  14   7   4       50.30       25.80     27.90 o 
 -15   8   4        8.50       12.81     28.60 o 
 -14   8   4       28.12       16.42     23.90 o 
 -13   8   4      460.89      413.92     55.50 o 
 -12   8   4      337.25      339.82     45.53 o 
 -11   8   4      308.72      379.10     41.90 o 
 -10   8   4        5.45       13.08     17.28 o 
  -9   8   4      770.35      602.03     24.95 o 
  -8   8   4      212.43      216.68     35.04 o 
  -7   8   4      428.61      433.76     40.93 o 
  -6   8   4     1385.81     1186.36     64.50 o 
  -5   8   4        1.76        9.88     17.85 o 
  -4   8   4      332.96      263.53     48.79 o 
  -3   8   4      387.47      328.13     33.49 o 
  -2   8   4     1097.91      970.38     52.57 o 
  -1   8   4     1133.89     1090.88     56.01 o 
   0   8   4        1.77        4.62     13.06 o 
   1   8   4      126.34       85.80     25.51 o 
   2   8   4     1323.33     1260.74     60.52 o 
   3   8   4     2276.95     2064.65     75.83 o 
   4   8   4     1088.36     1066.84     58.13 o 
   5   8   4       57.04       60.08     21.99 o 
   6   8   4      185.37      162.30     28.44 o 
   7   8   4      229.78      154.52     30.15 o 
   8   8   4     1128.09     1039.03     65.71 o 
   9   8   4      419.08      294.28     41.96 o 
  10   8   4      131.70      140.99     29.48 o 
  11   8   4        2.03        3.74     22.79 o 
  12   8   4      413.18      329.06     46.42 o 
  13   8   4      327.90      278.99     46.94 o 
  14   8   4      142.51      112.53     40.12 o 
 -14   9   4       92.62      107.11     31.76 o 
 -13   9   4       14.54       12.36     25.71 o 
 -12   9   4      123.96       51.08     25.79 o 
 -11   9   4      409.81      478.00     50.39 o 
 -10   9   4      418.47      385.85     50.67 o 
  -9   9   4      425.44      506.70     46.62 o 
  -8   9   4        1.93        3.20     24.89 o 
  -7   9   4      468.43      476.77     47.13 o 
  -6   9   4     2188.71     2178.93     88.39 o 
  -5   9   4     1404.28     1318.87     68.86 o 
  -4   9   4     1484.59     1476.23     72.67 o 
  -3   9   4        0.82       19.30     19.30 o 
  -2   9   4        3.17       29.24     14.31 o 
  -1   9   4      546.11      543.52     45.03 o 
   0   9   4      270.24      201.57     33.23 o 
   1   9   4      351.47      420.70     38.50 o 
   2   9   4       21.01        8.19     18.32 o 
   3   9   4      236.06      220.31     32.16 o 
   4   9   4      493.28      488.35     44.14 o 
   5   9   4      219.59      223.53     38.28 o 
   6   9   4     1745.63     1748.75     80.91 o 
   7   9   4       64.75       35.91     26.32 o 
   8   9   4      332.74      319.21     42.45 o 
   9   9   4      133.16      180.66     28.46 o 
  10   9   4      148.60       98.84     33.99 o 
  11   9   4      417.12      406.51     50.74 o 
  12   9   4        1.68        4.14     25.28 o 
 -12  10   4      170.19      216.85     37.76 o 
 -11  10   4       91.78      127.97     35.76 o 
 -10  10   4       42.24       57.37     21.96 o 
  -9  10   4      263.06      237.77     38.88 o 
  -8  10   4      265.57      252.28     47.01 o 
  -7  10   4      663.05      713.94     59.67 o 
  -6  10   4      314.21      354.55     44.50 o 
  -5  10   4      270.58      256.18     39.12 o 
  -4  10   4       15.10       21.69     18.86 o 
  -3  10   4      587.57      612.60     48.24 o 
  -2  10   4      449.17      514.05     49.71 o 
  -1  10   4      147.29      245.39     30.60 o 
   0  10   4       44.92       58.86     21.70 o 
   1  10   4       38.42       49.73     21.08 o 
   2  10   4      444.33      474.78     45.66 o 
   3  10   4     1722.09     1861.35     86.98 o 
   4  10   4     1710.72     1594.04     83.61 o 
   5  10   4        6.13       16.96     16.28 o 
   6  10   4       49.89      105.48     28.55 o 
   7  10   4      145.04      168.20     39.73 o 
   8  10   4      258.96      262.85     43.26 o 
   9  10   4      452.88      491.99     54.68 o 
  10  10   4       73.67      103.11     33.76 o 
  11  10   4      158.05       68.34     42.71 o 
 -11  11   4       82.25       42.63     32.47 o 
 -10  11   4      328.68      320.88     51.40 o 
  -9  11   4      283.48      268.18     25.72 o 
  -8  11   4       17.25       69.02     21.00 o 
  -7  11   4        1.77       26.01     28.53 o 
  -6  11   4      799.79      849.57     64.57 o 
  -5  11   4      780.07      734.73     22.67 o 
  -4  11   4      583.52      747.19     60.27 o 
  -3  11   4       36.61       48.60     26.00 o 
  -2  11   4       21.02       41.88     24.17 o 
  -1  11   4      164.57      244.23     35.20 o 
   0  11   4      143.95      194.21     33.68 o 
   1  11   4      384.95      453.74     49.37 o 
   2  11   4       20.05       53.73     25.60 o 
   3  11   4       40.23       40.07     26.52 o 
   4  11   4      204.86      215.96     37.25 o 
   5  11   4      549.89      638.74     63.41 o 
   6  11   4      596.40      622.86     62.07 o 
   7  11   4      179.54      207.66     41.73 o 
   8  11   4       15.15       21.03     26.93 o 
   9  11   4      153.24      164.97     34.17 o 
  -8  12   4       89.54       66.63     41.63 o 
  -7  12   4      190.65      182.96     42.84 o 
  -6  12   4      150.66      167.42     35.20 o 
  -5  12   4      114.98      105.49     24.85 o 
  -4  12   4       11.89       31.20     25.85 o 
  -3  12   4      274.19      327.52     45.81 o 
  -2  12   4      190.12      185.01     34.57 o 
  -1  12   4      143.89      159.30     36.06 o 
   0  12   4        2.11       23.84     25.77 o 
   1  12   4       97.67       91.76     35.01 o 
   2  12   4      394.51      446.96     50.77 o 
   3  12   4      561.68      596.54     60.34 o 
   4  12   4      401.40      495.54     52.85 o 
   5  12   4       50.02       80.91     34.87 o 
   6  12   4       10.47       39.30     31.20 o 
   7  12   4      243.58      304.59     44.36 o 
  -5  13   4      109.84       51.79     35.07 o 
  -4  13   4      342.82      288.55     46.20 o 
  -3  13   4        1.80       17.30     25.26 o 
  -2  13   4      140.54       87.75     40.72 o 
  -1  13   4      324.54      309.29     48.00 o 
   0  13   4      144.67      114.68     36.36 o 
   1  13   4       57.23       44.24     30.01 o 
   2  13   4       38.26       44.60     33.97 o 
   3  13   4        6.24        4.51     29.59 o 
   4  13   4      147.05      128.36     38.35 o 
 -18   1   5       15.08       51.76     24.24 o 
 -17   1   5        2.69       19.53     23.11 o 
 -16   1   5       88.74       48.96     34.73 o 
 -15   1   5       23.93       32.16     18.58 o 
 -14   1   5        2.41       13.39     22.21 o 
 -13   1   5       43.94       61.80     19.06 o 
 -12   1   5       45.24       64.81     21.65 o 
 -11   1   5       42.14       45.69     13.91 o 
 -10   1   5      165.06      156.56     21.18 o 
  -9   1   5       47.28       28.37     15.96 o 
  -8   1   5        3.94        5.46     15.14 o 
  -7   1   5        1.75       11.90     11.90 o 
  -6   1   5      312.50      252.01      9.14 o 
  -5   1   5      245.26      228.25     21.28 o 
  -4   1   5      248.99      218.73     18.74 o 
  -3   1   5      594.43      626.93     29.68 o 
  -2   1   5      240.86      263.56     20.96 o 
  -1   1   5      546.88      515.60     26.80 o 
   0   1   5      734.18      725.54     25.73 o 
   1   1   5     1765.62     1652.43     50.31 o 
   2   1   5       66.34      109.51     16.19 o 
   3   1   5      126.69       86.47     15.75 o 
   4   1   5     2781.33     2533.90     67.44 o 
   5   1   5        1.29        7.16     13.63 o 
   6   1   5        6.02       13.66      8.52 o 
   7   1   5      250.65      171.17     24.20 o 
   8   1   5      110.28      138.84     25.04 o 
   9   1   5        1.31       23.87     23.87 o 
  10   1   5       54.54       19.87     23.26 o 
  11   1   5        1.47       18.34     18.34 o 
  12   1   5        4.13        3.37     20.46 o 
  13   1   5      165.45       97.50     35.93 o 
  14   1   5        0.10        3.81     29.89 o 
  15   1   5       21.95       39.98     27.12 o 
  16   1   5        0.76       28.71     24.97 o 
 -18   2   5        2.14       16.09     26.73 o 
 -17   2   5      185.65      205.62     37.10 o 
 -16   2   5       21.45       41.95     27.74 o 
 -15   2   5       13.69       36.19     22.90 o 
 -14   2   5      338.38      393.19     41.78 o 
 -13   2   5       14.77       18.81     20.32 o 
 -12   2   5        7.68       19.86     19.86 o 
 -11   2   5       96.39       62.21     25.39 o 
 -10   2   5       30.25       44.20     20.68 o 
  -9   2   5        4.86        6.24     12.98 o 
  -8   2   5        8.04       16.39     16.39 o 
  -7   2   5      310.07      310.67     27.76 o 
  -6   2   5      145.48      139.93     20.87 o 
  -5   2   5      365.76      433.32     26.77 o 
  -4   2   5     2915.12     3568.64     69.89 o 
  -3   2   5        0.77        3.83      9.13 o 
  -2   2   5       61.49       64.30     14.32 o 
  -1   2   5      100.79      141.84     17.30 o 
   0   2   5      705.58      914.12     36.64 o 
   1   2   5     1887.24     2520.65     62.57 o 
   2   2   5     1279.03     1348.62     47.48 o 
   3   2   5       65.81       79.79     13.89 o 
   4   2   5        0.19        8.71     13.62 o 
   5   2   5       23.49       20.80     13.75 o 
   6   2   5      280.65      210.46     26.74 o 
   7   2   5      209.91      217.40     27.18 o 
   8   2   5       56.13       64.80     20.55 o 
   9   2   5       17.91       38.38     22.64 o 
  10   2   5       68.17       42.16     25.89 o 
  11   2   5      116.57      144.70     30.51 o 
  12   2   5      195.44      185.28     29.82 o 
  13   2   5       42.21       76.43     34.19 o 
  14   2   5        6.74       24.27     28.04 o 
  15   2   5        0.41       12.65     16.33 o 
  16   2   5       65.68       30.18     33.67 o 
 -17   3   5       15.95       52.23     26.33 o 
 -16   3   5       26.68       50.43     19.40 o 
 -15   3   5      101.01       88.57     31.33 o 
 -14   3   5       25.60       24.25     19.28 o 
 -13   3   5        7.82       26.69     26.69 o 
 -12   3   5       30.45       41.30     22.06 o 
 -11   3   5      411.14      397.30     39.84 o 
 -10   3   5      272.49      244.97     32.99 o 
  -9   3   5       12.14       19.62     16.45 o 
  -8   3   5       13.21       25.48     10.90 o 
  -7   3   5       58.84        1.77     10.45 o 
  -6   3   5     1023.93     1095.48     43.93 o 
  -5   3   5       73.40       91.84     15.09 o 
  -4   3   5       33.04        9.33      9.33 o 
  -3   3   5      228.76      307.48     24.15 o 
  -2   3   5      389.20      532.08     27.82 o 
  -1   3   5        3.35       11.16     11.16 o 
   0   3   5      259.22      220.49     21.16 o 
   1   3   5      261.66      314.36     25.40 o 
   2   3   5       44.38       42.76     13.70 o 
   3   3   5      199.35      165.60     22.42 o 
   4   3   5      537.75      584.97     40.65 o 
   5   3   5      100.93      136.48     19.69 o 
   6   3   5      451.99      458.74     35.27 o 
   7   3   5        5.99        2.37     16.66 o 
   8   3   5     1360.86     1192.96     63.21 o 
   9   3   5      535.98      471.02     48.10 o 
  10   3   5      237.57      250.96     37.43 o 
  11   3   5      534.80      472.52     52.22 o 
  12   3   5        7.58       28.46     28.46 o 
  13   3   5        9.66       32.13     32.13 o 
  14   3   5      105.42       30.02     38.12 o 
  15   3   5        0.24        0.00     26.82 o 
  16   3   5        8.45        9.14     28.17 o 
 -17   4   5       46.58       40.93     27.75 o 
 -16   4   5        0.14        0.00     25.71 o 
 -15   4   5      188.27      155.22     35.73 o 
 -14   4   5        5.67       32.10     20.47 o 
 -13   4   5      130.27      132.93     31.16 o 
 -12   4   5      367.06      349.74     43.16 o 
 -11   4   5      206.72      236.13     33.73 o 
 -10   4   5       42.08       53.75     21.27 o 
  -9   4   5      401.84      334.93     14.16 o 
  -8   4   5        0.36       23.19     16.20 o 
  -7   4   5      118.86      118.76     21.68 o 
  -6   4   5       17.63        1.75     14.96 o 
  -5   4   5      144.05      212.22     20.94 o 
  -4   4   5      423.23      434.90     27.02 o 
  -3   4   5        1.09        8.71     11.83 o 
  -2   4   5     2166.94     2357.07     60.80 o 
  -1   4   5      160.79      179.94     21.00 o 
   0   4   5      494.99      565.87     32.08 o 
   1   4   5      154.92      166.70     20.83 o 
   2   4   5      235.45      336.30     27.32 o 
   3   4   5      100.92       85.67     16.12 o 
   4   4   5       79.68       73.46     18.17 o 
   5   4   5      156.57      133.01     21.18 o 
   6   4   5       32.59       26.85     15.51 o 
   7   4   5       65.58       78.77     22.81 o 
   8   4   5       63.56      105.85     27.02 o 
   9   4   5       33.95       47.89     22.80 o 
  10   4   5       93.12      141.57     25.72 o 
  11   4   5       50.44       14.42     28.38 o 
  12   4   5       12.15       43.08     26.83 o 
  13   4   5       54.48       37.89     26.30 o 
  14   4   5        3.80        4.48     28.59 o 
  15   4   5       35.73       79.25     33.95 o 
  16   4   5        7.02       23.85     15.83 o 
 -16   5   5        3.60        4.05     20.32 o 
 -15   5   5        1.24        0.00     27.02 o 
 -14   5   5        1.46        3.71     21.85 o 
 -13   5   5        3.82       20.76     20.76 o 
 -12   5   5       76.37      138.31     27.48 o 
 -11   5   5      437.25      460.32     44.16 o 
 -10   5   5      434.50      420.29     43.17 o 
  -9   5   5        4.63        7.51     15.62 o 
  -8   5   5      222.03      187.91     24.88 o 
  -7   5   5       66.77       77.90     19.39 o 
  -6   5   5       83.17        0.00     12.61 o 
  -5   5   5        9.78       16.30      7.02 o 
  -4   5   5       15.03       32.43     13.34 o 
  -3   5   5       47.31        1.63     11.89 o 
  -2   5   5        0.08        7.97     12.46 o 
  -1   5   5       18.46       25.42     12.71 o 
   0   5   5       98.41      111.34     16.68 o 
   1   5   5      109.79       82.46     17.58 o 
   2   5   5      258.53      187.41     24.22 o 
   3   5   5      167.39      175.62     21.18 o 
   4   5   5       57.53       53.32     18.43 o 
   5   5   5      210.54      159.92     23.64 o 
   6   5   5      516.74      482.71     39.65 o 
   7   5   5      637.00      525.81     43.77 o 
   8   5   5        0.08       25.28     25.28 o 
   9   5   5      666.65      573.25     46.99 o 
  10   5   5        5.43       30.26     24.04 o 
  11   5   5       80.47       51.46     31.63 o 
  12   5   5        5.59       31.91     26.45 o 
  13   5   5        7.94        0.00     29.68 o 
  14   5   5       23.82       34.01     34.01 o 
  15   5   5        5.46       18.99     22.25 o 
 -16   6   5       18.64       28.63     28.63 o 
 -15   6   5        6.61        8.07     20.57 o 
 -14   6   5        9.22       29.50     29.50 o 
 -13   6   5        2.30        3.62     20.19 o 
 -12   6   5      167.94      132.32     33.75 o 
 -11   6   5       35.99        3.15     25.46 o 
 -10   6   5       77.38       61.50     25.37 o 
  -9   6   5        8.40        0.00     20.97 o 
  -8   6   5       20.75       17.56     23.67 o 
  -7   6   5       38.52       74.58     16.48 o 
  -6   6   5       88.94       60.89     19.70 o 
  -5   6   5       85.33       63.40     15.17 o 
  -4   6   5      130.58      192.31     22.07 o 
  -3   6   5      587.56      511.10     26.50 o 
  -2   6   5      502.73      549.56     33.53 o 
  -1   6   5      657.17      452.19     11.47 o 
   0   6   5      226.14      168.78     22.81 o 
   1   6   5       75.52      107.29     18.72 o 
   2   6   5       92.45      137.44     22.67 o 
   3   6   5       15.11        4.05     14.55 o 
   4   6   5       74.45       40.49     19.67 o 
   5   6   5       66.78       79.59     19.95 o 
   6   6   5      181.02      178.79     30.10 o 
   7   6   5      150.98      138.03     31.63 o 
   8   6   5       22.26       21.80     21.80 o 
   9   6   5       83.40      100.81     27.10 o 
  10   6   5        0.50       28.10     28.10 o 
  11   6   5        4.37       18.62     27.63 o 
  12   6   5        0.82       28.16     24.45 o 
  13   6   5       17.92        0.00     23.53 o 
  14   6   5       51.50       18.20     25.71 o 
 -15   7   5       23.52       20.88     20.01 o 
 -14   7   5        3.90       30.76     30.76 o 
 -13   7   5      221.63      156.06     38.24 o 
 -12   7   5        6.70       25.14     25.14 o 
 -11   7   5       21.14       20.22     24.75 o 
 -10   7   5       29.49       47.34     27.31 o 
  -9   7   5     1216.52     1173.68     67.89 o 
  -8   7   5       16.46       33.10     17.89 o 
  -7   7   5        7.90        7.77     18.48 o 
  -6   7   5       24.37       21.96     17.44 o 
  -5   7   5        0.17        6.93     16.56 o 
  -4   7   5       85.43        4.44     16.61 o 
  -3   7   5        5.14       32.24     12.36 o 
  -2   7   5      257.23      335.51     29.91 o 
  -1   7   5       11.49       10.53     14.43 o 
   0   7   5       15.70        2.15     14.95 o 
   1   7   5        7.76        8.61     16.38 o 
   2   7   5       75.89       85.59     18.99 o 
   3   7   5      145.99      108.64     26.00 o 
   4   7   5      909.74      888.20     50.99 o 
   5   7   5      238.50      154.43     31.31 o 
   6   7   5      205.99      267.56     28.89 o 
   7   7   5       15.30       36.85     21.02 o 
   8   7   5        1.07        3.05     16.41 o 
   9   7   5      213.48      207.05     31.71 o 
  10   7   5       20.87       24.77     26.24 o 
  11   7   5       67.35       68.49     37.28 o 
  12   7   5      142.12       85.40     30.69 o 
  13   7   5        4.62       17.26     22.81 o 
  14   7   5       12.83       54.20     29.28 o 
 -14   8   5       11.55       16.70     28.33 o 
 -13   8   5       58.43       36.00     28.57 o 
 -12   8   5      158.44      121.85     35.31 o 
 -11   8   5       33.02       10.84     28.64 o 
 -10   8   5        0.13       23.85     27.47 o 
  -9   8   5       23.46       25.49     25.49 o 
  -8   8   5      340.83      267.09     43.14 o 
  -7   8   5        6.63        2.88     18.41 o 
  -6   8   5       72.31      123.19     24.62 o 
  -5   8   5        0.26       18.38     17.22 o 
  -4   8   5       46.21       32.95     21.67 o 
  -3   8   5      307.89      403.32     35.42 o 
  -2   8   5      180.90      202.76     26.66 o 
  -1   8   5      114.01      171.36     25.21 o 
   0   8   5       40.76       81.76     19.66 o 
   1   8   5       42.48       18.75     18.75 o 
   2   8   5        6.00       10.09     20.15 o 
   3   8   5       22.57       18.05     20.15 o 
   4   8   5        3.30       23.98     16.67 o 
   5   8   5       59.29       75.13     24.09 o 
   6   8   5      101.49       64.37     25.51 o 
   7   8   5       13.69        6.19     23.56 o 
   8   8   5      165.14      183.92     33.49 o 
   9   8   5        4.54       24.45     24.45 o 
  10   8   5        7.82       30.63     30.63 o 
  11   8   5        5.39        7.89     26.72 o 
  12   8   5        7.59       37.44     25.95 o 
  13   8   5        2.01       39.20     16.85 o 
 -13   9   5        4.83        8.42     25.88 o 
 -12   9   5       12.51       80.69     22.84 o 
 -11   9   5        6.27       25.87     25.87 o 
 -10   9   5       34.32       40.40     25.17 o 
  -9   9   5      127.82      155.99     23.73 o 
  -8   9   5       10.87       63.38     24.72 o 
  -7   9   5       25.46       95.67     25.92 o 
  -6   9   5       67.39       36.78     19.86 o 
  -5   9   5      108.17      139.22     26.99 o 
  -4   9   5       40.93       72.15     22.55 o 
  -3   9   5       81.15      130.51     28.35 o 
  -2   9   5       27.74       19.73     23.09 o 
  -1   9   5      117.25      125.14     31.41 o 
   0   9   5       29.61       37.25     27.32 o 
   1   9   5       41.66       77.51     22.78 o 
   2   9   5      106.68      133.39     27.20 o 
   3   9   5      264.95      304.33     35.56 o 
   4   9   5       20.83       21.24     25.60 o 
   5   9   5      193.63      320.37     38.48 o 
   6   9   5       24.11       22.90     31.20 o 
   7   9   5      243.58      232.68     38.71 o 
   8   9   5      104.96       39.51     32.70 o 
   9   9   5       69.17       45.26     27.73 o 
  10   9   5       31.58       51.47     27.73 o 
  11   9   5      160.93      136.76     39.95 o 
  12   9   5       11.76        0.00     27.94 o 
 -12  10   5       28.84       42.60     28.90 o 
 -11  10   5       30.53        4.13     26.96 o 
 -10  10   5        0.13       19.75     27.66 o 
  -9  10   5        0.22       15.21     25.17 o 
  -8  10   5       71.56       65.75     37.99 o 
  -7  10   5        1.95       33.23     33.23 o 
  -6  10   5       19.19       10.23     28.35 o 
  -5  10   5      103.05       96.52     30.33 o 
  -4  10   5        1.16       13.08     24.44 o 
  -3  10   5        3.33        6.46     24.19 o 
  -2  10   5      108.75       80.85     27.63 o 
  -1  10   5        6.46       36.27     19.49 o 
   0  10   5        2.22        6.60     23.28 o 
   1  10   5       16.76        6.60     25.11 o 
   2  10   5       32.96       43.20     29.55 o 
   3  10   5        4.51       30.37     24.13 o 
   4  10   5       16.55       69.04     22.89 o 
   5  10   5      167.84      252.04     39.67 o 
   6  10   5       11.42       18.33     23.49 o 
   7  10   5        9.80       22.83     24.65 o 
   8  10   5        4.10       11.85     26.51 o 
   9  10   5        1.50       41.05     21.71 o 
  10  10   5       86.13       55.32     33.23 o 
 -10  11   5      118.47      173.44     35.66 o 
  -9  11   5       23.27       12.32     32.57 o 
  -8  11   5       12.66       15.91     23.20 o 
  -7  11   5       79.58      139.38     28.46 o 
  -6  11   5       72.00       79.42     26.99 o 
  -5  11   5      244.06      256.17     44.10 o 
  -4  11   5      161.27      139.46     40.52 o 
  -3  11   5      240.64      168.20     36.58 o 
  -2  11   5       12.24       14.70     24.40 o 
  -1  11   5        0.02       11.28     26.81 o 
   0  11   5       23.81       41.21     23.97 o 
   1  11   5      173.54      198.75     37.68 o 
   2  11   5      124.59      120.84     38.52 o 
   3  11   5       36.16       15.33     31.56 o 
   4  11   5        3.35        3.88     31.40 o 
   5  11   5       78.63       15.97     34.78 o 
   6  11   5       52.43       69.61     26.23 o 
   7  11   5       78.54       80.03     32.89 o 
   8  11   5       83.43       73.75     29.75 o 
  -7  12   5       98.95       92.86     30.43 o 
  -6  12   5        6.47       29.08     23.13 o 
  -5  12   5       63.19       20.53     36.03 o 
  -4  12   5      137.24       85.79     36.78 o 
  -3  12   5       19.10       36.84     34.01 o 
  -2  12   5        0.29       12.41     25.85 o 
  -1  12   5        3.18        8.46     24.61 o 
   0  12   5        3.19       25.25     20.62 o 
   1  12   5       62.18       46.36     30.68 o 
   2  12   5        0.12       29.66     21.18 o 
   3  12   5       68.83       42.86     29.07 o 
   4  12   5       29.61       39.17     31.06 o 
   5  12   5      101.17      110.78     36.26 o 
   6  12   5       75.34       45.25     36.19 o 
  -3  13   5       56.96      131.42     29.02 o 
  -2  13   5       30.38       23.04     34.17 o 
  -1  13   5        8.31       32.75     26.03 o 
   0  13   5      120.85      200.45     34.55 o 
   1  13   5       49.94       79.30     35.85 o 
   2  13   5       25.89        4.69     26.08 o 
 -17   0   6       93.75       83.58     39.61 o 
 -16   0   6      884.74      955.92     69.96 o 
 -15   0   6      561.14      584.63     54.84 o 
 -14   0   6        1.05       14.04     14.04 o 
 -13   0   6        1.40       22.90     16.35 o 
 -12   0   6      255.57      251.36     34.67 o 
 -11   0   6      912.56      910.81     54.46 o 
 -10   0   6      783.94      769.44     49.28 o 
  -9   0   6     2348.15     2629.87     80.95 o 
  -8   0   6      642.78      482.84     15.79 o 
  -7   0   6      768.07      709.55     14.32 o 
  -6   0   6      956.15      919.56     40.19 o 
  -5   0   6     4506.68     4724.98     83.79 o 
  -4   0   6       17.19        7.99     11.29 o 
  -3   0   6      544.87      475.23     27.18 o 
  -2   0   6       16.58       29.44      7.55 o 
  -1   0   6     1668.60     1551.79     46.96 o 
   0   0   6      126.84       71.01     13.44 o 
   1   0   6     4077.10     4168.96     97.84 o 
   2   0   6       32.50       53.78     16.14 o 
   3   0   6     3211.51     3457.49     93.81 o 
   4   0   6     2786.94     2292.87     67.93 o 
   5   0   6     1626.06     1546.09     60.03 o 
   6   0   6     1124.52     1205.65     57.02 o 
   7   0   6      181.81      160.38     23.82 o 
   8   0   6      355.80      328.60     34.30 o 
   9   0   6     2467.88     2389.05     88.84 o 
  10   0   6      113.79      170.61     30.69 o 
  11   0   6       74.04       87.57     24.51 o 
  12   0   6       34.94       55.84     23.68 o 
  13   0   6       54.98       29.80     34.57 o 
  14   0   6      983.48      916.02     72.59 o 
  15   0   6      313.08      372.25     49.26 o 
  16   0   6      139.15       37.67     42.88 o 
 -17   1   6       88.68      128.38     34.51 o 
 -16   1   6       37.32       11.69     29.49 o 
 -15   1   6      101.62      138.06     40.03 o 
 -14   1   6      675.46      792.70     64.09 o 
 -13   1   6      258.03      305.52     37.91 o 
 -12   1   6        7.71       29.78     18.84 o 
 -11   1   6        5.92       35.29     11.85 o 
 -10   1   6      616.65      674.60     45.52 o 
  -9   1   6      749.13      712.93     45.70 o 
  -8   1   6     3261.47     3184.06     85.91 o 
  -7   1   6     1550.47     1602.86     57.18 o 
  -6   1   6       19.18       36.04     14.86 o 
  -5   1   6     1187.82     1127.18     43.91 o 
  -4   1   6      866.70      742.48     36.78 o 
  -3   1   6     2346.46     2232.83     58.01 o 
  -2   1   6      252.12      234.20     21.87 o 
  -1   1   6      341.36      268.94     21.77 o 
   0   1   6      982.82      932.70     40.60 o 
   1   1   6      452.87      375.63     27.67 o 
   2   1   6      232.99      179.75     12.98 o 
   3   1   6        3.54       11.04     13.48 o 
   4   1   6      474.00      516.84     36.07 o 
   5   1   6      350.92      340.49     31.50 o 
   6   1   6      970.58      786.78     15.18 o 
   7   1   6     1972.09     1800.67     73.62 o 
   8   1   6      821.96      919.84     55.62 o 
   9   1   6      504.79      596.67     48.50 o 
  10   1   6      609.42      660.75     50.84 o 
  11   1   6      321.09      313.57     41.69 o 
  12   1   6      803.89      804.39     58.20 o 
  13   1   6       92.61       81.00     39.52 o 
  14   1   6       78.19       40.58     35.37 o 
  15   1   6       26.18       12.62     34.91 o 
  16   1   6      222.98      179.72     45.68 o 
 -17   2   6      347.99      312.16     47.46 o 
 -16   2   6      249.79      272.06     50.63 o 
 -15   2   6      362.85      388.10     41.45 o 
 -14   2   6        3.22        0.00     27.47 o 
 -13   2   6      163.12      171.02     29.79 o 
 -12   2   6      877.41      911.09     57.41 o 
 -11   2   6     1051.79      955.15     56.67 o 
 -10   2   6      697.43      614.19     44.82 o 
  -9   2   6      151.44      159.94     24.58 o 
  -8   2   6      340.28      342.39     31.29 o 
  -7   2   6     1513.07     1446.15     56.06 o 
  -6   2   6     6479.77     6300.74    107.65 o 
  -5   2   6      827.88      670.05     36.15 o 
  -4   2   6       12.14       26.60     12.60 o 
  -3   2   6      707.36      943.43     39.67 o 
  -2   2   6     1543.19     1488.85     50.26 o 
  -1   2   6     7398.01     7433.18    109.87 o 
   0   2   6     3216.22     3646.30     78.99 o 
   1   2   6     1016.42      859.53     41.98 o 
   2   2   6      303.44      343.95     28.11 o 
   3   2   6     3212.00     2859.91     77.98 o 
   4   2   6     4128.60     4511.63    103.34 o 
   5   2   6     2956.61     2884.42     83.60 o 
   6   2   6      578.15      478.69     37.36 o 
   7   2   6      409.54      271.29     36.90 o 
   8   2   6      873.26      966.87     59.82 o 
   9   2   6     2274.73     2309.88     92.21 o 
  10   2   6      105.19      138.60     25.55 o 
  11   2   6      134.37      178.55     37.44 o 
  12   2   6      179.17      180.29     38.57 o 
  13   2   6      294.73      314.11     46.69 o 
  14   2   6      444.01      415.53     51.57 o 
  15   2   6      160.71      128.43     43.16 o 
 -17   3   6       74.14       49.30     31.82 o 
 -16   3   6       15.42       43.99     27.43 o 
 -15   3   6      849.67      850.43     67.01 o 
 -14   3   6      642.94      639.70     63.55 o 
 -13   3   6      244.01      191.87     40.83 o 
 -12   3   6        8.73       21.71     21.71 o 
 -11   3   6       14.52        0.00     21.96 o 
 -10   3   6      811.73      746.55     50.18 o 
  -9   3   6     2131.01     2258.50     77.63 o 
  -8   3   6     1605.01     1482.75     60.53 o 
  -7   3   6      195.93      128.38     23.82 o 
  -6   3   6        4.74       30.60     12.33 o 
  -5   3   6     1160.75     1122.74     47.16 o 
  -4   3   6     3936.19     4244.66     85.97 o 
  -3   3   6     7526.43     7714.70    113.40 o 
  -2   3   6      154.47      134.77     18.14 o 
  -1   3   6       17.39       14.36     13.27 o 
   0   3   6     1168.12     1077.49     46.72 o 
   1   3   6     3234.05     3053.41     11.19 o 
   2   3   6     5374.22     5898.82    110.19 o 
   3   3   6      564.45      554.00     37.51 o 
   4   3   6       74.11      158.72     21.69 o 
   5   3   6      742.95      664.24     45.16 o 
   6   3   6      857.54      802.64     48.35 o 
   7   3   6      997.11     1157.07     17.96 o 
   8   3   6     1857.36     1920.24     84.57 o 
   9   3   6      253.32      271.15     38.40 o 
  10   3   6      702.04      722.65     59.98 o 
  11   3   6      191.73      165.67     41.59 o 
  12   3   6      473.93      380.68     50.26 o 
  13   3   6      631.76      672.53     70.03 o 
  14   3   6      217.69      375.89     49.43 o 
  15   3   6       84.30       60.85     38.32 o 
 -16   4   6      542.35      472.86     54.98 o 
 -15   4   6       62.83       70.51     28.79 o 
 -14   4   6       30.20       11.12     32.14 o 
 -13   4   6       90.31      104.23     25.53 o 
 -12   4   6     1430.01     1317.08     74.08 o 
 -11   4   6     1414.90     1587.40     76.19 o 
 -10   4   6      275.52      292.61     34.47 o 
  -9   4   6       42.34       61.84     22.79 o 
  -8   4   6      144.87      115.30     23.82 o 
  -7   4   6     2389.30     2299.62     15.68 o 
  -6   4   6     2114.45     2059.56     66.87 o 
  -5   4   6      241.42      238.09     24.20 o 
  -4   4   6      284.49      262.91     27.10 o 
  -3   4   6      448.26      360.17     28.57 o 
  -2   4   6     2782.51     2235.21     14.31 o 
  -1   4   6     5182.42     5600.53    101.79 o 
   0   4   6     4091.15     4315.66     90.84 o 
   1   4   6      829.71      924.58     44.75 o 
   2   4   6      964.89     1072.84     47.60 o 
   3   4   6      522.32      566.30     38.10 o 
   4   4   6     2029.16     1926.65     69.98 o 
   5   4   6     1543.48     1851.51     72.24 o 
   6   4   6      332.36      360.25     34.41 o 
   7   4   6     2075.66     2332.12     86.34 o 
   8   4   6      576.13      498.00     46.46 o 
   9   4   6      601.02      672.80     55.96 o 
  10   4   6      969.21      985.27     71.94 o 
  11   4   6      212.31      218.53     38.64 o 
  12   4   6      130.48      117.68     35.16 o 
  13   4   6      147.78      197.13     40.06 o 
  14   4   6      151.06       98.99     45.46 o 
  15   4   6       74.17       63.41     34.14 o 
 -16   5   6        7.65       29.14     31.99 o 
 -15   5   6       99.00       72.39     32.66 o 
 -14   5   6      386.90      287.37     50.10 o 
 -13   5   6     1042.59     1043.14     70.83 o 
 -12   5   6      129.57      128.03     37.20 o 
 -11   5   6       44.20       40.61     27.74 o 
 -10   5   6      469.81      432.24     44.65 o 
  -9   5   6      140.91      193.67     28.44 o 
  -8   5   6      674.46      801.60     49.60 o 
  -7   5   6      432.61      399.07     17.20 o 
  -6   5   6      290.39      260.85     28.52 o 
  -5   5   6      540.12      563.80     38.00 o 
  -4   5   6      649.43      706.78     39.30 o 
  -3   5   6      745.66      662.14     40.09 o 
  -2   5   6     1758.88     2169.37     66.80 o 
  -1   5   6      537.34      468.03     12.25 o 
   0   5   6      401.43      410.65     11.87 o 
   1   5   6     1420.30     1460.98     56.68 o 
   2   5   6     1711.67     1821.52     65.24 o 
   3   5   6     1434.31     1544.82     62.18 o 
   4   5   6       43.50       69.80     18.44 o 
   5   5   6      107.85      115.93     21.33 o 
   6   5   6       64.99       33.90     25.71 o 
   7   5   6     1544.61     1669.61     76.72 o 
   8   5   6      295.12      364.49     39.80 o 
   9   5   6       64.27       47.14     26.52 o 
  10   5   6      300.83      326.42     45.65 o 
  11   5   6      323.90      341.94     47.02 o 
  12   5   6      577.13      475.03     60.69 o 
  13   5   6      537.26      592.94     61.89 o 
  14   5   6       99.66      129.56     41.56 o 
 -15   6   6      169.83      202.83     32.33 o 
 -14   6   6      143.08      138.95     41.08 o 
 -13   6   6      639.35      606.49     58.24 o 
 -12   6   6      136.87      180.76     33.04 o 
 -11   6   6      458.57      530.16     52.40 o 
 -10   6   6     1756.85     1782.94     85.94 o 
  -9   6   6        7.05       23.99     23.99 o 
  -8   6   6      619.99      693.00     48.57 o 
  -7   6   6      184.45      147.96     16.11 o 
  -6   6   6      130.32      100.78     12.34 o 
  -5   6   6      717.83      622.55     15.29 o 
  -4   6   6      459.88      387.04     36.66 o 
  -3   6   6      178.99      224.82     27.11 o 
  -2   6   6      797.63      800.24     43.59 o 
  -1   6   6      671.64      634.15     38.98 o 
   0   6   6      661.21      605.34     13.89 o 
   1   6   6      243.83      194.30     25.53 o 
   2   6   6       62.82       65.22     21.95 o 
   3   6   6       10.77       20.40     17.99 o 
   4   6   6     1896.80     2025.04     75.62 o 
   5   6   6       46.36       73.57     18.46 o 
   6   6   6       83.17       89.75     25.37 o 
   7   6   6        0.42       35.18     17.61 o 
   8   6   6      461.37      542.79     48.85 o 
   9   6   6      425.00      399.11     47.91 o 
  10   6   6      390.58      517.80     51.77 o 
  11   6   6      166.07      208.99     35.04 o 
  12   6   6        0.22        8.64     29.22 o 
  13   6   6       64.67       13.73     36.30 o 
  14   6   6       66.19       57.56     35.25 o 
 -14   7   6       20.93       29.74     29.74 o 
 -13   7   6      917.55      918.34     72.79 o 
 -12   7   6      360.96      314.11     42.95 o 
 -11   7   6       33.35       59.98     25.67 o 
 -10   7   6      122.40      169.01     36.75 o 
  -9   7   6       93.44        6.24     22.00 o 
  -8   7   6      639.98      697.77     49.45 o 
  -7   7   6      313.66      318.89     37.10 o 
  -6   7   6       47.24       28.61     16.67 o 
  -5   7   6      448.50      372.23     34.19 o 
  -4   7   6      156.63      133.57     24.34 o 
  -3   7   6      385.86      308.63     34.17 o 
  -2   7   6      925.03      751.63     17.99 o 
  -1   7   6       98.32      128.22     21.95 o 
   0   7   6      416.24      419.19     38.41 o 
   1   7   6      764.04      688.09     44.31 o 
   2   7   6     1768.21     1533.81     67.60 o 
   3   7   6      445.57      427.83     37.38 o 
   4   7   6      464.39      453.79     41.73 o 
   5   7   6       40.21       13.67     19.85 o 
   6   7   6      680.65      639.78     53.94 o 
   7   7   6      750.59      679.66     56.96 o 
   8   7   6       30.05       29.81     27.50 o 
   9   7   6      221.59      149.26     37.93 o 
  10   7   6      130.16      141.04     31.20 o 
  11   7   6      417.45      354.68     50.42 o 
  12   7   6      524.37      446.44     56.37 o 
  13   7   6      221.40      187.33     41.63 o 
 -13   8   6      127.36      206.27     35.48 o 
 -12   8   6      537.20      647.57     57.48 o 
 -11   8   6      793.50      785.51     66.27 o 
 -10   8   6      139.86      139.03     33.27 o 
  -9   8   6       28.78       64.17     22.14 o 
  -8   8   6      230.28      166.47     35.63 o 
  -7   8   6     1208.90     1122.90     65.61 o 
  -6   8   6     1549.34     1299.79     23.59 o 
  -5   8   6      303.16      209.44     34.52 o 
  -4   8   6      318.97      254.35     33.56 o 
  -3   8   6      579.32      539.81     19.27 o 
  -2   8   6      916.54      896.16     58.50 o 
  -1   8   6      637.33      497.24     46.70 o 
   0   8   6      320.94      206.21     37.58 o 
   1   8   6        1.00        5.38     17.82 o 
   2   8   6      472.00      536.62     42.65 o 
   3   8   6      862.08      922.51     60.37 o 
   4   8   6      949.16      748.51     55.69 o 
   5   8   6      310.32      320.88     35.88 o 
   6   8   6      121.88       88.11     25.18 o 
   7   8   6        8.92       33.20     21.02 o 
   8   8   6       91.58       31.64     30.46 o 
   9   8   6      786.33      749.91     60.95 o 
  10   8   6      240.16      268.99     41.48 o 
  11   8   6       50.45       87.82     28.06 o 
  12   8   6        2.72       43.99     23.28 o 
 -12   9   6       68.64       41.63     31.70 o 
 -11   9   6       63.98        8.00     29.96 o 
 -10   9   6      177.31      178.90     26.83 o 
  -9   9   6      949.10      846.29     68.04 o 
  -8   9   6      518.60      487.33     53.05 o 
  -7   9   6       29.23       25.63     25.63 o 
  -6   9   6        0.07       19.43     19.43 o 
  -5   9   6      130.81      116.18     32.77 o 
  -4   9   6     1047.89      971.70     62.30 o 
  -3   9   6     1738.31     1563.83     74.81 o 
  -2   9   6       46.55       69.11     28.35 o 
  -1   9   6        3.34       39.39     21.22 o 
   0   9   6      406.87      347.14     43.11 o 
   1   9   6      765.24      688.76     54.51 o 
   2   9   6     1555.75     1522.92     77.02 o 
   3   9   6      795.36      684.68     58.94 o 
   4   9   6      198.36      187.63     36.87 o 
   5   9   6      300.15      257.27     38.23 o 
   6   9   6      854.54      843.65     62.78 o 
   7   9   6      593.56      565.37     54.02 o 
   8   9   6      349.48      330.13     49.63 o 
   9   9   6        9.32       31.80     22.49 o 
  10   9   6       68.49       29.16     30.89 o 
  11   9   6      197.27      173.89     37.90 o 
 -11  10   6      448.33      445.72     54.52 o 
 -10  10   6        4.34        0.00     26.57 o 
  -9  10   6        0.14       27.72     24.12 o 
  -8  10   6       10.41       35.27     35.27 o 
  -7  10   6      543.58      459.10     54.15 o 
  -6  10   6     1876.83     1975.05     96.31 o 
  -5  10   6      603.53      709.95     56.89 o 
  -4  10   6        7.05       65.67     21.03 o 
  -3  10   6       29.46       13.72     27.42 o 
  -2  10   6      168.30      195.56     37.11 o 
  -1  10   6      871.86      878.19     64.45 o 
   0  10   6       86.31      136.95     33.86 o 
   1  10   6       16.17       45.62     19.53 o 
   2  10   6      299.13      324.87     39.00 o 
   3  10   6      480.10      493.66     50.34 o 
   4  10   6      472.54      576.31     53.85 o 
   5  10   6      345.94      366.62     47.93 o 
   6  10   6       86.28       65.53     35.13 o 
   7  10   6        0.58       30.88     30.88 o 
   8  10   6      107.05      115.65     29.78 o 
   9  10   6      184.08      201.20     37.57 o 
  -9  11   6      185.08      208.66     39.27 o 
  -8  11   6      293.53      298.76     46.60 o 
  -7  11   6        0.86       28.34     34.11 o 
  -6  11   6       65.97       71.44     36.38 o 
  -5  11   6       28.44        7.82     29.24 o 
  -4  11   6      315.86      325.12     49.26 o 
  -3  11   6      375.26      478.90     54.89 o 
  -2  11   6      170.56      252.80     43.48 o 
  -1  11   6        4.84       55.90     17.86 o 
   0  11   6        6.17       35.82     22.89 o 
   1  11   6       15.45        3.98     34.89 o 
   2  11   6      587.07      722.95     66.49 o 
   3  11   6      168.20      205.73     38.90 o 
   4  11   6       74.12      143.36     28.09 o 
   5  11   6      101.30      129.50     35.71 o 
   6  11   6      343.06      423.25     51.86 o 
   7  11   6      208.10      241.19     40.42 o 
  -6  12   6      132.37      186.65     37.09 o 
  -5  12   6      317.03      348.71     46.58 o 
  -4  12   6       67.85      167.45     35.67 o 
  -3  12   6       19.20       25.84     29.88 o 
  -2  12   6       49.21       43.67     33.26 o 
  -1  12   6      124.49      214.98     45.23 o 
   0  12   6        8.08       31.26     37.61 o 
   1  12   6        7.87       44.55     33.94 o 
   2  12   6       10.49       30.00     30.00 o 
   3  12   6       75.66      108.06     33.12 o 
   4  12   6       72.51       41.00     34.38 o 
 -17   1   7       29.26        0.00     30.63 o 
 -16   1   7       33.81       53.04     30.25 o 
 -15   1   7       16.18       15.66     28.27 o 
 -14   1   7        0.00       29.64     24.59 o 
 -13   1   7       73.93       58.94     29.23 o 
 -12   1   7       53.70       28.98     28.98 o 
 -11   1   7       93.90      112.84     25.56 o 
 -10   1   7      112.00      130.88     26.73 o 
  -9   1   7      253.07      257.07     31.26 o 
  -8   1   7        0.73        4.55     14.06 o 
  -7   1   7        0.27        6.27     13.10 o 
  -6   1   7       77.59       96.97     16.00 o 
  -5   1   7       23.73       50.93     17.08 o 
  -4   1   7        6.96        5.22     11.63 o 
  -3   1   7      227.13      194.23     21.15 o 
  -2   1   7       20.51        8.42     12.24 o 
  -1   1   7       16.69       27.32      9.96 o 
   0   1   7      329.80      232.05     25.37 o 
   1   1   7      103.31       65.55     19.75 o 
   2   1   7       60.61       58.02     21.33 o 
   3   1   7      141.95       94.98     20.70 o 
   4   1   7       74.70      126.94     21.02 o 
   5   1   7      162.47      160.79     25.74 o 
   6   1   7       10.80        7.67     15.98 o 
   7   1   7       30.65        5.49     15.53 o 
   8   1   7       35.27       23.65     20.92 o 
   9   1   7      150.61      162.64     31.72 o 
  10   1   7      359.30      240.29     36.33 o 
  11   1   7       48.75       55.24     31.86 o 
  12   1   7       50.01       35.31     29.61 o 
  13   1   7       15.48        8.26     26.19 o 
  14   1   7        3.15       17.28     29.26 o 
  15   1   7       43.45        8.88     31.36 o 
 -16   2   7       56.48      118.82     29.85 o 
 -15   2   7       16.33       27.52     31.72 o 
 -14   2   7       64.37       89.17     28.80 o 
 -13   2   7       48.37       72.79     23.23 o 
 -12   2   7        1.12       20.04     20.04 o 
 -11   2   7       19.33       20.65     22.64 o 
 -10   2   7      107.29      135.23     23.25 o 
  -9   2   7        4.52        4.97     16.85 o 
  -8   2   7      115.63      121.48     20.12 o 
  -7   2   7      367.13      419.32     32.91 o 
  -6   2   7        0.08        6.00     15.06 o 
  -5   2   7       74.16       64.40     18.36 o 
  -4   2   7        6.41       20.07     14.02 o 
  -3   2   7      304.34      416.79     29.67 o 
  -2   2   7        7.87        7.16     14.27 o 
  -1   2   7       94.95      116.46     18.19 o 
   0   2   7        7.28        3.79     14.20 o 
   1   2   7       83.23      113.90     21.01 o 
   2   2   7        3.44       12.94     15.83 o 
   3   2   7      100.84      117.11     22.50 o 
   4   2   7       51.80        7.13     20.54 o 
   5   2   7      123.49      188.83     31.75 o 
   6   2   7       54.58       37.69     21.19 o 
   7   2   7        5.80       17.39     14.17 o 
   8   2   7        0.80        6.27     20.71 o 
   9   2   7      347.14      353.68     41.69 o 
  10   2   7        1.81       14.51     27.62 o 
  11   2   7       13.87       23.37     26.97 o 
  12   2   7      348.45      401.84     49.89 o 
  13   2   7      148.04      131.05     42.82 o 
  14   2   7       12.17       54.57     27.27 o 
 -16   3   7      249.31      294.06     42.84 o 
 -15   3   7       50.98       47.80     29.26 o 
 -14   3   7       14.39       41.50     24.16 o 
 -13   3   7       19.65       21.18     24.45 o 
 -12   3   7      338.51      395.64     43.99 o 
 -11   3   7       36.22       27.07     20.19 o 
 -10   3   7       41.72       13.79     20.11 o 
  -9   3   7       77.78       10.13     14.80 o 
  -8   3   7       95.71      130.91     23.83 o 
  -7   3   7       56.22       34.75     18.18 o 
  -6   3   7        1.11       15.79     15.79 o 
  -5   3   7      106.34       79.59     18.92 o 
  -4   3   7      255.84      272.04     25.23 o 
  -3   3   7      173.49      132.80     20.69 o 
  -2   3   7      969.01     1156.19     50.27 o 
  -1   3   7        0.09       17.28     17.28 o 
   0   3   7       84.40       43.31     19.68 o 
   1   3   7      121.16       97.34     21.15 o 
   2   3   7      402.29      525.54     41.06 o 
   3   3   7       22.28       11.58     21.10 o 
   4   3   7      231.49      171.54     29.80 o 
   5   3   7       52.48       62.66     20.23 o 
   6   3   7       48.18       28.01     21.35 o 
   7   3   7      300.99      314.12     36.50 o 
   8   3   7        0.88        6.52     19.05 o 
   9   3   7       49.69       67.09     28.89 o 
  10   3   7       21.23       26.68     23.18 o 
  11   3   7        0.18       32.75     32.75 o 
  12   3   7      217.13      170.15     39.27 o 
  13   3   7        0.86       50.66     18.96 o 
  14   3   7        2.85       28.75     31.05 o 
 -16   4   7       11.93        4.20     28.81 o 
 -15   4   7       63.36        4.06     26.00 o 
 -14   4   7       16.83       19.32     21.55 o 
 -13   4   7       23.79       26.22     26.22 o 
 -12   4   7        3.17        3.39     23.22 o 
 -11   4   7        1.02       25.01     19.29 o 
 -10   4   7       26.39       51.87     18.69 o 
  -9   4   7       53.24       15.94     13.01 o 
  -8   4   7       31.67       46.58     18.19 o 
  -7   4   7        3.85       13.66     13.66 o 
  -6   4   7      570.68      611.30     40.10 o 
  -5   4   7        3.48        0.00     17.24 o 
  -4   4   7      510.43      499.53     37.63 o 
  -3   4   7      167.63      192.15     25.21 o 
  -2   4   7      146.37      143.90     22.29 o 
  -1   4   7       69.27       41.02     15.48 o 
   0   4   7        2.95       13.81     13.81 o 
   1   4   7      338.08      366.47     33.52 o 
   2   4   7       23.84        0.00     19.10 o 
   3   4   7      409.34      430.26     38.97 o 
   4   4   7       61.92       60.15     22.96 o 
   5   4   7      375.27      452.31     39.95 o 
   6   4   7       90.61       74.81     29.32 o 
   7   4   7     1404.81     1395.05     74.50 o 
   8   4   7       39.80       63.93     26.28 o 
   9   4   7        4.21        7.31     20.61 o 
  10   4   7      105.10       90.56     30.24 o 
  11   4   7       50.07       63.55     30.26 o 
  12   4   7       27.35       27.13     27.13 o 
  13   4   7        2.22       81.18     28.26 o 
  14   4   7       72.23       64.70     38.89 o 
 -15   5   7       34.25        0.00     14.41 o 
 -14   5   7       37.32       47.77     27.59 o 
 -13   5   7      135.42      128.10     37.68 o 
 -12   5   7        3.13       21.19     22.90 o 
 -11   5   7       82.21       95.37     21.05 o 
 -10   5   7      148.43      132.55     14.97 o 
  -9   5   7      144.28      183.69     33.09 o 
  -8   5   7       34.68       41.97     17.81 o 
  -7   5   7       11.39       24.44     12.93 o 
  -6   5   7      114.49      124.16     25.18 o 
  -5   5   7      275.03      345.21     29.95 o 
  -4   5   7       58.00       39.96     18.70 o 
  -3   5   7       35.00       14.40     18.29 o 
  -2   5   7      384.41      320.80     31.73 o 
  -1   5   7       59.66       47.55     19.50 o 
   0   5   7        5.80        4.28     12.49 o 
   1   5   7       52.57       64.86     18.83 o 
   2   5   7       54.83       58.02     20.64 o 
   3   5   7       48.69       60.79     19.00 o 
   4   5   7      422.29      372.90     41.41 o 
   5   5   7      179.07      159.04     31.27 o 
   6   5   7      288.66      244.22     40.03 o 
   7   5   7        0.70       24.38     24.38 o 
   8   5   7       84.56       58.32     24.97 o 
   9   5   7        3.89        7.44     22.87 o 
  10   5   7       39.53        8.02     31.56 o 
  11   5   7       37.81       64.68     26.93 o 
  12   5   7        0.60       18.40     21.60 o 
  13   5   7        9.79        9.72     30.72 o 
 -14   6   7       25.48        8.23     34.40 o 
 -13   6   7        0.34       27.45     21.81 o 
 -12   6   7       32.83       25.95     27.48 o 
 -11   6   7       28.43       31.31     26.29 o 
 -10   6   7        4.08       13.01     21.59 o 
  -9   6   7       20.02        6.09     20.17 o 
  -8   6   7       73.99       42.62     23.60 o 
  -7   6   7       77.48       74.66     20.30 o 
  -6   6   7        8.89       17.62     16.52 o 
  -5   6   7       18.45       12.01     15.39 o 
  -4   6   7      170.84      185.02     24.93 o 
  -3   6   7       20.08       18.07     13.91 o 
  -2   6   7       14.20       33.58     13.95 o 
  -1   6   7       15.14       20.28     16.11 o 
   0   6   7       41.70       28.77     28.77 o 
   1   6   7       10.34       14.32     13.09 o 
   2   6   7      265.27      250.72     30.69 o 
   3   6   7        7.48        0.00     21.71 o 
   4   6   7       35.02       42.99     22.46 o 
   5   6   7        2.76       23.27     23.27 o 
   6   6   7      391.46      409.85     41.74 o 
   7   6   7      219.90      211.68     34.63 o 
   8   6   7       20.10       10.51     20.13 o 
   9   6   7       53.89       22.65     27.75 o 
  10   6   7       77.53       12.18     27.23 o 
  11   6   7       76.63       73.91     41.03 o 
  12   6   7       50.83       87.89     34.33 o 
  13   6   7        0.24       24.36     34.09 o 
 -14   7   7        0.81       32.39     32.39 o 
 -13   7   7        0.11        0.00     26.49 o 
 -12   7   7       61.60       77.96     27.57 o 
 -11   7   7       59.69       51.71     22.76 o 
 -10   7   7        0.02       20.91     20.91 o 
  -9   7   7      266.04      269.40     39.96 o 
  -8   7   7       71.71       74.36     22.77 o 
  -7   7   7        0.16       20.53     19.21 o 
  -6   7   7      141.58      124.03     19.50 o 
  -5   7   7       37.75       18.69     20.52 o 
  -4   7   7       32.71        0.00     22.79 o 
  -3   7   7      282.20      303.01     32.15 o 
  -2   7   7        6.12        0.00     15.01 o 
  -1   7   7        0.22       10.05     15.92 o 
   0   7   7        0.22       15.52     16.76 o 
   1   7   7       69.89       89.09     20.95 o 
   2   7   7        9.05       24.05     17.93 o 
   3   7   7      121.13       88.22     26.44 o 
   4   7   7      447.91      424.88     43.72 o 
   5   7   7       13.89        6.01     22.94 o 
   6   7   7      187.31      162.62     32.67 o 
   7   7   7       13.96       27.15     28.37 o 
   8   7   7      196.97      220.72     36.73 o 
   9   7   7        6.09       29.45     29.45 o 
  10   7   7        0.10       37.14     25.77 o 
  11   7   7       21.84       39.48     22.79 o 
  12   7   7        3.03       18.55     31.43 o 
 -13   8   7        2.39       21.32     29.22 o 
 -12   8   7        1.82       36.92     23.56 o 
 -11   8   7        5.97        3.90     26.90 o 
 -10   8   7        5.50       11.22     25.09 o 
  -9   8   7      127.24      167.12     34.66 o 
  -8   8   7      283.64      186.16     41.59 o 
  -7   8   7       71.38       93.65     26.04 o 
  -6   8   7      289.24      260.01     24.57 o 
  -5   8   7       48.73        5.96     20.23 o 
  -4   8   7        0.22       14.50     21.13 o 
  -3   8   7       77.99       20.54     20.54 o 
  -2   8   7        0.74       11.31     22.30 o 
  -1   8   7      295.59      307.72     36.28 o 
   0   8   7      264.12      192.50     35.00 o 
   1   8   7       53.72       23.46     20.74 o 
   2   8   7       35.79       29.71     26.91 o 
   3   8   7        4.06       24.88     24.88 o 
   4   8   7        0.67       28.24     21.02 o 
   5   8   7       12.27        9.79     25.90 o 
   6   8   7       28.91       61.48     26.45 o 
   7   8   7       13.80       35.96     24.39 o 
   8   8   7        1.26       30.36     19.37 o 
   9   8   7       70.51       96.35     36.76 o 
  10   8   7       21.44       38.15     24.33 o 
  11   8   7       49.32       26.79     34.58 o 
 -11   9   7       29.36       29.11     35.04 o 
 -10   9   7       46.12       60.05     25.01 o 
  -9   9   7       79.82       88.41     33.72 o 
  -8   9   7       53.44       96.01     20.88 o 
  -7   9   7        1.93       28.43     25.13 o 
  -6   9   7        3.39       41.23     29.16 o 
  -5   9   7       75.74       86.80     26.28 o 
  -4   9   7       31.71        9.80     28.32 o 
  -3   9   7      163.42      135.53     37.07 o 
  -2   9   7       70.76       35.37     27.12 o 
  -1   9   7       10.96       25.99     27.19 o 
   0   9   7        6.53        6.64     27.32 o 
   1   9   7      175.02      185.60     34.77 o 
   2   9   7       58.83       63.47     28.55 o 
   3   9   7       79.09       84.86     32.40 o 
   4   9   7       22.25       27.80     29.08 o 
   5   9   7       15.82        0.00     19.64 o 
   6   9   7       18.24       26.01     28.56 o 
   7   9   7       30.88       15.46     27.38 o 
   8   9   7        0.85        0.00     22.15 o 
   9   9   7        7.46        8.47     21.58 o 
 -10  10   7        2.70       29.90     32.80 o 
  -9  10   7       26.44       33.11     32.58 o 
  -8  10   7        2.60       12.04     26.93 o 
  -7  10   7       53.38       35.07     32.38 o 
  -6  10   7        5.39       18.99     31.11 o 
  -5  10   7      103.41       44.65     24.11 o 
  -4  10   7       58.47       22.00     38.13 o 
  -3  10   7        8.68       21.87     23.60 o 
  -2  10   7       21.94       47.47     27.10 o 
  -1  10   7      123.47      152.01     40.43 o 
   0  10   7       73.22       52.62     32.30 o 
   1  10   7      139.69      198.87     32.93 o 
   2  10   7       56.95       82.91     27.18 o 
   3  10   7       10.88       30.48     33.21 o 
   4  10   7       14.03       46.54     26.88 o 
   5  10   7       97.89      119.09     37.67 o 
   6  10   7      103.09      191.82     34.41 o 
   7  10   7       14.58       12.62     28.26 o 
   8  10   7        5.31        8.71     26.81 o 
  -7  11   7       51.39       16.98     26.87 o 
  -6  11   7       11.17        0.00     28.92 o 
  -5  11   7       34.90       20.60     30.00 o 
  -4  11   7        8.03       12.29     21.24 o 
  -3  11   7       53.99       57.23     28.92 o 
  -2  11   7       40.04        4.14     28.27 o 
  -1  11   7       26.58       67.41     26.68 o 
   0  11   7       24.23        0.00     29.38 o 
   1  11   7       18.23       33.80     28.06 o 
   2  11   7       12.97       38.13     22.04 o 
   3  11   7      180.66      170.76     41.38 o 
   4  11   7       98.93      108.07     43.85 o 
   5  11   7       52.78       70.34     29.81 o 
  -3  12   7        5.79       13.63     30.52 o 
  -2  12   7        3.90       41.45     28.78 o 
  -1  12   7        4.33       14.25     29.67 o 
   0  12   7       21.23       28.38     28.38 o 
   1  12   7      150.98       89.61     30.92 o 
 -16   0   8      331.32      369.94     58.11 o 
 -15   0   8      638.88      783.82     71.02 o 
 -14   0   8      265.18      301.39     56.45 o 
 -13   0   8        6.81       34.86     20.14 o 
 -12   0   8      166.08      160.17     36.49 o 
 -11   0   8      126.04      186.75     31.22 o 
 -10   0   8      368.33      292.52     22.21 o 
  -9   0   8      189.24      160.92     28.65 o 
  -8   0   8      471.71      488.03     35.74 o 
  -7   0   8        3.76        6.43     16.20 o 
  -6   0   8       78.16       77.87     18.63 o 
  -5   0   8      136.75      151.21     20.88 o 
  -4   0   8      117.24       94.91     19.84 o 
  -3   0   8     1166.20     1068.10     47.03 o 
  -2   0   8      269.85      231.40     27.77 o 
  -1   0   8       71.04       83.46     17.32 o 
   0   0   8      140.82      194.63     24.16 o 
   1   0   8      573.81      425.77     37.37 o 
   2   0   8      663.90      631.10     43.79 o 
   3   0   8       45.46        9.63     20.18 o 
   4   0   8       19.79       25.14     14.65 o 
   5   0   8      107.80      163.90     23.63 o 
   6   0   8      264.11      282.54     34.15 o 
   7   0   8      438.71      422.61     43.55 o 
   8   0   8      101.37      101.69     28.43 o 
   9   0   8      199.91      197.05     36.90 o 
  10   0   8       30.82       39.92     19.53 o 
  11   0   8       89.33       65.67     35.17 o 
  12   0   8      419.96      363.68     53.76 o 
  13   0   8       96.15      162.92     35.35 o 
  14   0   8       63.33       93.38     27.77 o 
 -16   1   8       73.55       77.06     29.63 o 
 -15   1   8       12.81       30.19     30.19 o 
 -14   1   8      148.37      241.75     42.50 o 
 -13   1   8      472.90      557.49     53.32 o 
 -12   1   8      367.93      307.76     48.20 o 
 -11   1   8      915.85      952.93     64.48 o 
 -10   1   8      275.70      295.67     34.72 o 
  -9   1   8        4.32       16.48     13.47 o 
  -8   1   8      213.42      253.01     28.17 o 
  -7   1   8     1330.65     1388.56     61.80 o 
  -6   1   8     1032.20     1021.57     49.77 o 
  -5   1   8      163.04      150.18     25.53 o 
  -4   1   8      741.32      798.52     43.58 o 
  -3   1   8     3004.11     3114.85     83.61 o 
  -2   1   8     2157.80     2026.52     68.20 o 
  -1   1   8     1597.56     1438.10     58.14 o 
   0   1   8     1231.21     1230.36     53.05 o 
   1   1   8      197.65      201.80     28.68 o 
   2   1   8      709.81      592.57     17.14 o 
   3   1   8     1350.57     1358.45     62.86 o 
   4   1   8      733.16      798.37     51.75 o 
   5   1   8        1.30        2.76     13.83 o 
   6   1   8       19.04       23.41     21.90 o 
   7   1   8      529.15      529.00     48.39 o 
   8   1   8      660.39      744.17     55.38 o 
   9   1   8      683.27      642.57     58.45 o 
  10   1   8      102.35      121.22     38.62 o 
  11   1   8      278.36      205.34     47.81 o 
  12   1   8      541.49      484.64     61.61 o 
  13   1   8      233.85       75.60     47.27 o 
  14   1   8      183.01      229.97     41.13 o 
 -16   2   8      353.73      331.93     56.14 o 
 -15   2   8      363.37      287.67     55.75 o 
 -14   2   8      167.66      156.48     36.68 o 
 -13   2   8       58.75       33.17     30.59 o 
 -12   2   8      338.06      306.21     40.27 o 
 -11   2   8      543.67      582.02     50.36 o 
 -10   2   8      564.45      631.91     51.14 o 
  -9   2   8      698.83      680.26     47.77 o 
  -8   2   8       91.78       92.37     25.15 o 
  -7   2   8      136.11      137.15     23.22 o 
  -6   2   8      468.16      510.06     37.57 o 
  -5   2   8     1293.94     1162.33     56.25 o 
  -4   2   8      281.54      222.33     28.63 o 
  -3   2   8      692.81      795.51     45.31 o 
  -2   2   8       45.80       43.95     20.82 o 
  -1   2   8      113.35       96.07     23.12 o 
   0   2   8     1835.37     1487.37     61.99 o 
   1   2   8     1457.19     1426.87     64.77 o 
   2   2   8      414.02      392.77     35.95 o 
   3   2   8       20.03       60.20     22.05 o 
   4   2   8      364.17      370.03     37.09 o 
   5   2   8     1159.21     1060.71     63.01 o 
   6   2   8      668.33      659.45     53.58 o 
   7   2   8      448.81      359.73     48.29 o 
   8   2   8      164.43      195.81     35.65 o 
   9   2   8        0.67       37.42     21.81 o 
  10   2   8      245.54      267.60     39.33 o 
  11   2   8      206.31      212.24     43.30 o 
  12   2   8      534.42      501.74     60.79 o 
  13   2   8       30.95       28.10     28.10 o 
 -15   3   8       15.33       33.09     21.10 o 
 -14   3   8      160.97      161.63     33.21 o 
 -13   3   8      313.14      245.07     40.67 o 
 -12   3   8      786.10      853.12     64.69 o 
 -11   3   8      174.63      190.18     37.71 o 
 -10   3   8       17.34        0.00     20.71 o 
  -9   3   8      209.40      166.79     30.46 o 
  -8   3   8     2233.23     2470.80     85.69 o 
  -7   3   8     2878.84     2685.00     86.29 o 
  -6   3   8     1001.40     1036.39     54.30 o 
  -5   3   8        3.22       57.95     14.78 o 
  -4   3   8     1042.67     1021.28     52.51 o 
  -3   3   8     3105.24     3130.45     87.12 o 
  -2   3   8     3094.64     3140.65     90.05 o 
  -1   3   8     1831.50     1836.22     68.80 o 
   0   3   8       42.63       41.45     21.85 o 
   1   3   8      905.26      995.40     54.92 o 
   2   3   8     1574.21     1552.32     70.06 o 
   3   3   8     3142.28     3143.95    100.26 o 
   4   3   8      867.65      923.61     59.70 o 
   5   3   8       33.61       62.78     23.70 o 
   6   3   8      144.61      162.32     31.67 o 
   7   3   8     1628.58     1647.29     83.22 o 
   8   3   8     1401.97     1528.58     87.91 o 
   9   3   8      590.96      707.93     59.18 o 
  10   3   8       14.06       62.75     26.11 o 
  11   3   8       22.53       40.07     31.80 o 
  12   3   8      479.35      446.77     63.98 o 
  13   3   8      327.34      393.32     52.94 o 
 -15   4   8      216.93      214.33     40.52 o 
 -14   4   8      305.54      337.73     45.13 o 
 -13   4   8       21.70       72.24     21.17 o 
 -12   4   8       58.78       42.75     28.96 o 
 -11   4   8      326.82      345.30     39.29 o 
 -10   4   8     1318.20     1382.89     71.18 o 
  -9   4   8      536.67      500.16     24.36 o 
  -8   4   8       22.34       32.18     23.71 o 
  -7   4   8       53.23       22.70     20.02 o 
  -6   4   8      229.30      196.45     25.37 o 
  -5   4   8     2017.63     2067.23     74.75 o 
  -4   4   8     1160.12     1177.19     56.14 o 
  -3   4   8       43.32       26.59     17.16 o 
  -2   4   8        1.34       17.81     18.35 o 
  -1   4   8      181.61      193.24     25.00 o 
   0   4   8     1458.63     1562.12     66.36 o 
   1   4   8      577.10      562.88     46.62 o 
   2   4   8      894.29      932.60     54.48 o 
   3   4   8       29.34       24.58     24.58 o 
   4   4   8      521.37      431.85     45.14 o 
   5   4   8     1134.58     1047.75     66.99 o 
   6   4   8      411.44      466.15     47.79 o 
   7   4   8      623.53      723.10     58.96 o 
   8   4   8        4.80       33.76     21.56 o 
   9   4   8       48.51       36.24     25.15 o 
  10   4   8      308.20      379.85     52.48 o 
  11   4   8      264.13      312.85     52.05 o 
  12   4   8      201.71      155.72     40.11 o 
  13   4   8       16.39       30.53     39.42 o 
 -14   5   8       30.16        8.25     29.19 o 
 -13   5   8      169.65      149.22     35.14 o 
 -12   5   8      400.12      433.21     50.10 o 
 -11   5   8      145.27      166.54     35.05 o 
 -10   5   8        3.24        6.48     21.49 o 
  -9   5   8      214.67      184.65     30.73 o 
  -8   5   8      741.75      737.19     55.27 o 
  -7   5   8     2012.38     2160.22     81.91 o 
  -6   5   8      543.62      616.26     45.01 o 
  -5   5   8       48.87       58.41     22.31 o 
  -4   5   8       21.38        9.47     16.04 o 
  -3   5   8       94.06      109.62     21.99 o 
  -2   5   8      991.54     1136.57     58.34 o 
  -1   5   8      325.04      351.28     35.67 o 
   0   5   8       31.64       19.70     17.41 o 
   1   5   8        0.38        7.76     17.29 o 
   2   5   8     1053.33      802.46     19.82 o 
   3   5   8      255.74      306.87     37.63 o 
   4   5   8      689.41      648.91     52.27 o 
   5   5   8      351.61      395.29     44.54 o 
   6   5   8      190.79      109.54     34.01 o 
   7   5   8      234.96      188.46     39.75 o 
   8   5   8      592.44      774.87     61.20 o 
   9   5   8      150.61       81.94     35.26 o 
  10   5   8        1.95       27.74     27.74 o 
  11   5   8       32.58       37.41     31.02 o 
  12   5   8       39.54       49.47     28.87 o 
 -13   6   8      115.61      105.99     33.61 o 
 -12   6   8        2.16        3.87     22.91 o 
 -11   6   8      134.02      179.18     29.95 o 
 -10   6   8      381.42      385.29     43.53 o 
  -9   6   8       86.57       87.31     33.12 o 
  -8   6   8      435.71      590.49     48.52 o 
  -7   6   8        0.07       31.66     19.74 o 
  -6   6   8       23.13       38.36     21.56 o 
  -5   6   8       85.28       73.71     25.53 o 
  -4   6   8      909.41      976.81     57.63 o 
  -3   6   8      233.40      266.62     31.23 o 
  -2   6   8        3.00        0.00     16.26 o 
  -1   6   8        5.00       12.69     16.65 o 
   0   6   8       47.74       57.77     20.00 o 
   1   6   8      671.97      498.69     49.55 o 
   2   6   8      581.87      479.77     43.02 o 
   3   6   8        0.64       34.76     12.31 o 
   4   6   8      204.45      203.19     34.19 o 
   5   6   8      473.57      460.90     52.59 o 
   6   6   8      211.08      295.71     37.69 o 
   7   6   8      199.73      217.52     45.28 o 
   8   6   8        0.09       31.98     31.98 o 
   9   6   8        3.40       28.15     28.15 o 
  10   6   8      306.69      380.98     47.72 o 
  11   6   8      194.82      254.26     43.16 o 
 -13   7   8      188.39      322.14     43.63 o 
 -12   7   8      335.79      325.01     52.96 o 
 -11   7   8      108.49       92.85     31.44 o 
 -10   7   8        0.08        3.68     23.50 o 
  -9   7   8      217.84      326.84     45.58 o 
  -8   7   8      407.00      359.63     25.52 o 
  -7   7   8      291.51      200.75     40.40 o 
  -6   7   8      418.85      444.11     42.00 o 
  -5   7   8      150.95      141.72     26.65 o 
  -4   7   8       90.44      151.98     26.70 o 
  -3   7   8       42.95       49.85     24.45 o 
  -2   7   8      262.65      273.00     35.43 o 
  -1   7   8      328.08      252.77     28.13 o 
   0   7   8       24.29        0.00     19.95 o 
   1   7   8       16.10       40.94     25.15 o 
   2   7   8      270.81      358.17     39.37 o 
   3   7   8      676.82      605.85     52.11 o 
   4   7   8      426.06      425.13     41.54 o 
   5   7   8      201.14      257.82     39.19 o 
   6   7   8        0.12       21.20     22.87 o 
   7   7   8      109.87       85.99     37.56 o 
   8   7   8      334.96      194.57     47.81 o 
   9   7   8      143.07      160.34     37.73 o 
  10   7   8        8.54       13.43     25.71 o 
 -11   8   8      113.90      131.52     26.53 o 
 -10   8   8      197.09      152.95     33.98 o 
  -9   8   8      243.62      311.06     42.89 o 
  -8   8   8      110.52       96.74     25.60 o 
  -7   8   8        7.99        3.42     24.03 o 
  -6   8   8      219.63      304.28     39.13 o 
  -5   8   8      791.42      987.18     60.99 o 
  -4   8   8      485.03      413.28     49.69 o 
  -3   8   8      280.09      237.75     36.94 o 
  -2   8   8       31.84       43.09     27.54 o 
  -1   8   8      509.86      500.38     50.98 o 
   0   8   8     1559.63     1560.38     79.62 o 
   1   8   8      316.88      289.76     38.63 o 
   2   8   8      477.21      388.36     47.16 o 
   3   8   8      107.78       33.35     30.20 o 
   4   8   8      122.05      113.48     30.93 o 
   5   8   8      321.87      207.14     44.34 o 
   6   8   8      373.23      302.22     44.30 o 
   7   8   8      304.46      297.60     43.63 o 
   8   8   8        6.51       41.21     24.03 o 
   9   8   8      160.81      156.20     39.77 o 
 -10   9   8        2.24       29.29     29.29 o 
  -9   9   8      254.17      225.99     39.96 o 
  -8   9   8      441.84      432.15     52.68 o 
  -7   9   8      148.88      154.26     34.28 o 
  -6   9   8      252.14      248.24     37.22 o 
  -5   9   8        8.84       56.99     27.11 o 
  -4   9   8      186.82      178.37     36.85 o 
  -3   9   8     1017.20     1032.14     66.61 o 
  -2   9   8      709.24      727.30     58.77 o 
  -1   9   8       68.41      129.63     32.30 o 
   0   9   8       73.49       75.34     31.08 o 
   1   9   8      346.71      308.97     50.03 o 
   2   9   8      912.56      905.12     69.08 o 
   3   9   8      614.18      529.36     58.35 o 
   4   9   8      304.85      323.37     50.71 o 
   5   9   8       36.59       38.73     24.46 o 
   6   9   8       95.40      112.20     37.59 o 
   7   9   8      188.84      199.86     38.15 o 
   8   9   8      187.36      177.82     42.27 o 
  -8  10   8      101.63       80.05     34.49 o 
  -7  10   8       16.75       12.31     27.55 o 
  -6  10   8      251.57      277.23     39.98 o 
  -5  10   8      559.23      592.10     53.83 o 
  -4  10   8      335.26      374.55     52.36 o 
  -3  10   8      287.83      264.14     43.96 o 
  -2  10   8       28.81       23.42     25.29 o 
  -1  10   8      365.34      309.02     49.48 o 
   0  10   8      732.67      766.91     63.06 o 
   1  10   8      233.67      322.28     48.68 o 
   2  10   8       69.03       88.94     35.25 o 
   3  10   8        3.40       49.00     28.28 o 
   4  10   8       81.47      103.68     35.45 o 
   5  10   8      187.60      190.66     42.17 o 
   6  10   8      133.83      199.99     39.35 o 
  -5  11   8       22.36       69.62     25.36 o 
  -4  11   8       14.31        8.67     30.63 o 
  -3  11   8      112.75       39.02     40.45 o 
  -2  11   8      191.03      266.90     49.32 o 
  -1  11   8      109.08      142.98     45.56 o 
   0  11   8       35.61       49.78     38.11 o 
   1  11   8       13.91        4.49     32.82 o 
   2  11   8       52.12       27.03     33.15 o 
 -15   1   9        9.63       30.86     26.83 o 
 -14   1   9        0.16       21.22     27.79 o 
 -13   1   9        3.80        8.04     28.45 o 
 -12   1   9       48.41       22.64     24.44 o 
 -11   1   9       18.41       28.10     23.32 o 
 -10   1   9      141.88      130.37     26.08 o 
  -9   1   9      255.67      205.56     30.83 o 
  -8   1   9        8.46        2.83     18.45 o 
  -7   1   9        4.03        5.27     19.74 o 
  -6   1   9        8.76        0.00     17.33 o 
  -5   1   9      310.81      350.01     32.35 o 
  -4   1   9      113.23      149.16     27.19 o 
  -3   1   9       88.59      110.38     17.82 o 
  -2   1   9      895.42      795.61     51.92 o 
  -1   1   9       11.86        7.05     15.78 o 
   0   1   9       56.78       48.86     18.27 o 
   1   1   9      237.91      176.71     29.74 o 
   2   1   9      153.50      143.50     28.83 o 
   3   1   9        5.74        0.00     20.17 o 
   4   1   9       45.46        9.08     20.28 o 
   5   1   9       20.77        6.34     20.01 o 
   6   1   9       39.68       66.55     22.07 o 
   7   1   9       65.13        7.03     23.30 o 
   8   1   9       85.88       33.53     30.96 o 
   9   1   9        1.51       35.55     31.36 o 
  10   1   9       23.05       36.66     36.66 o 
  11   1   9        9.33       34.37     34.37 o 
  12   1   9        0.00       33.25     33.25 o 
 -15   2   9        1.27       12.91     22.37 o 
 -14   2   9       37.62       41.38     29.85 o 
 -13   2   9       77.37      114.08     30.23 o 
 -12   2   9      273.88      233.70     39.10 o 
 -11   2   9        0.31       10.43     21.72 o 
 -10   2   9       99.66       65.18     25.66 o 
  -9   2   9       29.74       61.09     22.85 o 
  -8   2   9        0.08        2.87     20.93 o 
  -7   2   9       19.71       35.34     17.83 o 
  -6   2   9        0.05        2.59     19.25 o 
  -5   2   9      305.22      348.45     36.94 o 
  -4   2   9      775.34      823.26     51.64 o 
  -3   2   9      145.50      138.36     25.58 o 
  -2   2   9      548.48      441.63     39.27 o 
  -1   2   9      479.44      450.70     40.06 o 
   0   2   9        1.74        0.00     19.02 o 
   1   2   9        3.72       24.95     24.95 o 
   2   2   9      174.31       93.39     30.60 o 
   3   2   9       10.63        0.00     22.21 o 
   4   2   9        1.03        6.32     19.90 o 
   5   2   9       54.03       66.06     24.71 o 
   6   2   9        2.99       10.46     23.36 o 
   7   2   9       16.64       47.93     27.33 o 
   8   2   9       40.30       89.95     26.83 o 
   9   2   9       70.56       66.38     28.14 o 
  10   2   9       45.88       21.98     30.14 o 
  11   2   9       58.04       27.76     40.87 o 
  12   2   9       46.94       24.20     28.64 o 
 -14   3   9        0.14       53.63     20.64 o 
 -13   3   9        2.11       11.75     24.49 o 
 -12   3   9        6.92        3.72     25.37 o 
 -11   3   9       15.24       41.71     22.52 o 
 -10   3   9      104.90       88.08     25.89 o 
  -9   3   9      121.00      137.99     28.60 o 
  -8   3   9       79.82       86.85     25.58 o 
  -7   3   9       19.69       16.52     21.32 o 
  -6   3   9      172.54      163.62     26.12 o 
  -5   3   9      106.46      102.34     24.79 o 
  -4   3   9       33.20       45.18     21.30 o 
  -3   3   9      131.41      119.83     23.68 o 
  -2   3   9      174.63      211.40     29.57 o 
  -1   3   9      512.20      602.34     46.76 o 
   0   3   9       56.53       48.21     25.38 o 
   1   3   9       60.24       94.90     28.62 o 
   2   3   9      495.54      477.08     44.84 o 
   3   3   9       12.64       18.59     16.97 o 
   4   3   9      111.10       90.72     28.24 o 
   5   3   9       59.77      119.31     28.73 o 
   6   3   9        5.77        3.61     23.07 o 
   7   3   9        0.26       22.94     22.94 o 
   8   3   9       62.47       16.27     26.99 o 
   9   3   9        2.74        4.35     27.69 o 
  10   3   9        0.02       27.52     27.52 o 
  11   3   9       21.97        4.83     37.15 o 
  12   3   9        1.72       25.33     29.97 o 
 -14   4   9        5.62       33.42     33.42 o 
 -13   4   9        1.58        7.95     22.52 o 
 -12   4   9       21.68       11.29     19.55 o 
 -11   4   9        2.53       22.13     22.13 o 
 -10   4   9       60.38       26.62     23.52 o 
  -9   4   9        3.57       25.07     19.31 o 
  -8   4   9        0.26       14.78     21.53 o 
  -7   4   9       33.29       30.95     20.50 o 
  -6   4   9      383.11      337.40     38.47 o 
  -5   4   9       53.39       28.79     22.99 o 
  -4   4   9      139.56      192.75     28.51 o 
  -3   4   9        1.98       17.89     15.57 o 
  -2   4   9       69.82       74.76     25.89 o 
  -1   4   9       90.58       44.82     27.29 o 
   0   4   9        5.47        8.24     19.57 o 
   1   4   9      335.82      317.57     41.72 o 
   2   4   9        5.58       12.07     21.78 o 
   3   4   9        0.10       25.92     25.92 o 
   4   4   9        4.23       13.18     16.83 o 
   5   4   9       12.02       10.44     26.26 o 
   6   4   9       99.12       88.47     33.77 o 
   7   4   9       99.17       43.13     34.39 o 
   8   4   9        1.35        4.18     25.40 o 
   9   4   9        2.57       53.40     15.42 o 
  10   4   9        4.58        4.74     30.28 o 
  11   4   9       66.98      104.81     39.62 o 
 -13   5   9        0.85       16.36     25.86 o 
 -12   5   9        0.07        3.87     21.64 o 
 -11   5   9        1.21        3.66     26.73 o 
 -10   5   9        1.39        6.92     22.93 o 
  -9   5   9       69.81       35.90     27.48 o 
  -8   5   9       82.47       70.97     26.00 o 
  -7   5   9      535.71      537.35     45.21 o 
  -6   5   9       23.74       47.89     26.58 o 
  -5   5   9       75.56       43.67     22.82 o 
  -4   5   9        2.20        2.68     16.27 o 
  -3   5   9       20.46       13.28     19.32 o 
  -2   5   9       15.09       10.67     18.13 o 
  -1   5   9      177.70      228.99     29.86 o 
   0   5   9      142.94      200.81     29.25 o 
   1   5   9      323.15      288.02     35.74 o 
   2   5   9       50.79       61.37     25.31 o 
   3   5   9       43.44       54.28     25.74 o 
   4   5   9        0.93       23.43     20.34 o 
   5   5   9      397.50      363.51     45.90 o 
   6   5   9       74.88       74.83     34.70 o 
   7   5   9        2.01       23.87     25.80 o 
   8   5   9       28.43        8.51     32.30 o 
   9   5   9       36.92       40.67     23.45 o 
  10   5   9       37.08        9.60     33.95 o 
  11   5   9       58.43       50.67     32.07 o 
 -12   6   9        0.25        4.05     22.53 o 
 -11   6   9       51.38       19.22     21.40 o 
 -10   6   9       42.17      145.78     31.78 o 
  -9   6   9       72.66       62.13     29.28 o 
  -8   6   9      192.59      193.32     33.89 o 
  -7   6   9       14.17       25.01     19.28 o 
  -6   6   9       25.24       42.00     24.75 o 
  -5   6   9        0.46       20.37     21.17 o 
  -4   6   9        4.79       20.52     20.52 o 
  -3   6   9       99.19       98.65     28.35 o 
  -2   6   9        7.31       18.09     18.09 o 
  -1   6   9       70.45      106.38     28.32 o 
   0   6   9        5.51       11.90     22.65 o 
   1   6   9      157.40      129.44     35.39 o 
   2   6   9      111.39      120.55     21.50 o 
   3   6   9       30.19        6.56     29.38 o 
   4   6   9       38.70       85.71     25.43 o 
   5   6   9       31.40       54.04     25.73 o 
   6   6   9       35.66       26.65     29.73 o 
   7   6   9       16.77        8.10     29.13 o 
   8   6   9       10.77       21.44     25.38 o 
   9   6   9        8.38       22.81     33.19 o 
  10   6   9        1.69        9.64     29.79 o 
 -11   7   9       14.09       24.30     24.30 o 
 -10   7   9        5.98       27.87     27.87 o 
  -9   7   9       28.44        0.00     18.06 o 
  -8   7   9        0.02       28.15     19.90 o 
  -7   7   9        1.24       13.49     23.84 o 
  -6   7   9       20.23       16.24     23.62 o 
  -5   7   9      447.70      337.31     41.47 o 
  -4   7   9      349.38      342.71     38.20 o 
  -3   7   9       26.18       12.22     16.18 o 
  -2   7   9        0.55       15.28     18.60 o 
  -1   7   9        7.19       12.40     24.42 o 
   0   7   9      357.52      263.10     39.81 o 
   1   7   9       11.94       16.39     25.14 o 
   2   7   9       67.60       50.17     28.94 o 
   3   7   9        7.93       75.74     23.36 o 
   4   7   9      162.50      192.83     39.12 o 
   5   7   9        0.57       41.03     15.39 o 
   6   7   9       18.48       28.78     28.78 o 
   7   7   9       26.83       16.51     27.38 o 
   8   7   9       28.49        0.00     37.04 o 
   9   7   9       10.59       13.84     28.81 o 
 -10   8   9      159.26      135.71     35.62 o 
  -9   8   9      164.13      149.40     18.54 o 
  -8   8   9       64.66       45.61     29.43 o 
  -7   8   9       10.78       40.32     19.72 o 
  -6   8   9        8.60       28.39     25.08 o 
  -5   8   9       65.68       69.12     33.16 o 
  -4   8   9        2.03       27.98     27.98 o 
  -3   8   9       24.50       13.44     25.17 o 
  -2   8   9        1.57       30.32     17.51 o 
  -1   8   9       75.50       23.87     27.92 o 
   0   8   9        0.21        7.05     24.89 o 
   1   8   9       76.92       49.75     28.00 o 
   2   8   9       22.63       31.00     31.00 o 
   3   8   9       34.22        0.00     25.50 o 
   4   8   9        0.65       15.16     26.79 o 
   5   8   9        2.95       19.65     19.65 o 
   6   8   9        7.11       57.28     28.92 o 
   7   8   9        0.18        8.55     27.06 o 
  -8   9   9       16.76        0.00     28.44 o 
  -7   9   9       51.56       31.91     26.46 o 
  -6   9   9       35.96       23.32     32.99 o 
  -5   9   9       28.01       15.23     29.03 o 
  -4   9   9       50.33       30.06     30.06 o 
  -3   9   9       57.76        3.73     29.15 o 
  -2   9   9      101.89       82.42     32.63 o 
  -1   9   9       88.76      125.29     37.77 o 
   0   9   9        0.54        7.79     25.90 o 
   1   9   9       15.88       50.86     29.05 o 
   2   9   9       71.91       98.59     32.28 o 
   3   9   9      109.92       48.03     40.40 o 
   4   9   9       81.98      159.45     36.78 o 
   5   9   9        7.73       50.42     23.03 o 
   6   9   9        8.44       29.74     29.74 o 
  -5  10   9       32.68       46.15     32.22 o 
  -4  10   9       13.27       20.79     26.64 o 
  -3  10   9       33.48       54.00     27.24 o 
  -2  10   9        0.26       41.82     31.83 o 
  -1  10   9       16.60       29.76     21.25 o 
   0  10   9       43.94       39.16     31.06 o 
   1  10   9       70.83       78.13     33.62 o 
   2  10   9       45.53       56.58     35.63 o 
   3  10   9       17.90       52.68     30.42 o 
 -13   0  10      437.14      491.07     51.41 o 
 -12   0  10      135.69      146.65     33.86 o 
 -11   0  10       34.32       25.65     22.28 o 
 -10   0  10        2.93       30.47     26.90 o 
  -9   0  10      275.86      336.28     35.96 o 
  -8   0  10      598.92      595.79     49.20 o 
  -7   0  10      149.38      146.54     33.09 o 
  -6   0  10       76.02       81.65     19.52 o 
  -5   0  10       22.11       15.24     18.65 o 
  -4   0  10      997.50      933.31     56.28 o 
  -3   0  10     2572.92     2609.07     86.03 o 
  -2   0  10     2422.81     2162.88     82.20 o 
  -1   0  10       92.26      139.31     20.71 o 
   0   0  10      112.83       65.88     26.74 o 
   1   0  10      240.49      709.22     35.99 o 
   2   0  10      830.39      812.68     62.96 o 
   3   0  10      372.64      247.05     44.34 o 
   4   0  10       26.10        6.63     23.95 o 
   5   0  10      550.98      612.03     52.57 o 
   6   0  10      108.13      144.64     31.52 o 
   7   0  10       30.37       53.14     31.29 o 
   8   0  10      386.62      387.48     48.11 o 
   9   0  10        4.32       58.86     23.80 o 
  10   0  10       33.88      114.91     27.26 o 
  11   0  10      261.67      198.95     49.60 o 
 -13   1  10       67.73       38.64     32.43 o 
 -12   1  10      322.93      373.29     42.56 o 
 -11   1  10      406.59      392.45     50.38 o 
 -10   1  10      140.75      157.07     39.43 o 
  -9   1  10       29.55       56.91     19.79 o 
  -8   1  10       19.81       22.08     20.67 o 
  -7   1  10      108.86      182.22     31.17 o 
  -6   1  10       31.96       45.70     21.76 o 
  -5   1  10      169.08      226.29     32.19 o 
  -4   1  10       28.98       18.90     25.75 o 
  -3   1  10      143.11      173.69     29.14 o 
  -2   1  10       50.23        8.05     24.14 o 
  -1   1  10      342.45      382.79     43.07 o 
   0   1  10     1432.35     1393.58     71.44 o 
   1   1  10      553.95      560.71     50.08 o 
   2   1  10       29.32        6.49     25.97 o 
   3   1  10       15.73       20.11     24.60 o 
   4   1  10       27.13       24.28     29.62 o 
   5   1  10      355.78      458.38     46.07 o 
   6   1  10      182.16      192.50     42.87 o 
   7   1  10       46.65       75.31     30.95 o 
   8   1  10       75.25       79.19     32.57 o 
   9   1  10      133.72      162.26     43.20 o 
  10   1  10      261.31      303.81     49.12 o 
  11   1  10       64.06       48.12     34.69 o 
 -13   2  10      372.90      428.98     51.53 o 
 -12   2  10      184.50      200.21     39.63 o 
 -11   2  10        7.57       22.75     20.80 o 
 -10   2  10      144.71      179.32     33.24 o 
  -9   2  10      695.04      957.11     63.87 o 
  -8   2  10      431.44      444.82     46.70 o 
  -7   2  10      527.29      421.80     45.75 o 
  -6   2  10       61.17       59.30     24.45 o 
  -5   2  10      696.01      731.80     51.52 o 
  -4   2  10     1136.53     1273.80     68.99 o 
  -3   2  10     1379.42     1314.19     64.95 o 
  -2   2  10     1724.32     1430.61     71.50 o 
  -1   2  10        1.14       17.35     24.54 o 
   0   2  10      145.32      146.72     34.52 o 
   1   2  10     1313.81     1153.57     70.01 o 
   2   2  10     1180.15     1251.18     72.77 o 
   3   2  10      161.85      211.94     30.87 o 
   4   2  10       28.75       39.65     23.07 o 
   5   2  10      160.51      150.39     32.77 o 
   6   2  10      589.95      646.16     58.96 o 
   7   2  10      448.77      526.07     55.75 o 
   8   2  10      244.20      301.05     45.95 o 
   9   2  10       41.16        9.19     29.05 o 
  10   2  10       37.40       53.02     28.52 o 
  11   2  10      179.20      136.01     38.03 o 
 -13   3  10       98.08       70.64     31.91 o 
 -12   3  10      114.87       95.15     32.19 o 
 -11   3  10      388.86      391.78     48.24 o 
 -10   3  10      361.04      382.45     48.61 o 
  -9   3  10      107.27      118.86     30.94 o 
  -8   3  10      119.43      110.14     30.39 o 
  -7   3  10      673.61      739.77     56.30 o 
  -6   3  10      513.71      511.04     48.48 o 
  -5   3  10      107.26      102.72     33.60 o 
  -4   3  10       38.71       75.27     30.36 o 
  -3   3  10        0.67       20.23     21.44 o 
  -2   3  10      894.65      861.02     57.69 o 
  -1   3  10      314.73      292.57     42.85 o 
   0   3  10       95.12      111.53     28.40 o 
   1   3  10      103.86      116.11     31.30 o 
   2   3  10       56.62       34.34     35.04 o 
   3   3  10      415.52      384.09     46.93 o 
   4   3  10     1003.20      966.09     67.54 o 
   5   3  10      421.08      445.37     53.80 o 
   6   3  10      275.78      219.76     46.76 o 
   7   3  10       33.34       51.47     27.81 o 
   8   3  10       43.40       67.92     34.17 o 
   9   3  10      195.15      272.12     50.32 o 
  10   3  10      372.98      396.46     55.21 o 
 -12   4  10      175.69      231.59     34.80 o 
 -11   4  10       29.36       49.38     29.68 o 
 -10   4  10      178.08      101.08     38.19 o 
  -9   4  10      465.22      439.51     50.00 o 
  -8   4  10      886.83      934.60     66.48 o 
  -7   4  10      848.59      960.94     59.20 o 
  -6   4  10       65.09       54.91     29.88 o 
  -5   4  10      248.89      202.84     32.14 o 
  -4   4  10     1223.48     1155.23     65.89 o 
  -3   4  10      523.37      589.01     50.17 o 
  -2   4  10       17.68       17.86     24.19 o 
  -1   4  10       90.79       67.09     31.38 o 
   0   4  10      159.76      180.48     31.50 o 
   1   4  10     1871.85     1810.75     91.92 o 
   2   4  10      437.70      465.36     56.01 o 
   3   4  10      135.99      147.69     37.26 o 
   4   4  10       16.79      116.52     26.31 o 
   5   4  10       20.82       19.69     30.27 o 
   6   4  10      581.85      489.97     61.59 o 
   7   4  10      527.05      495.65     63.43 o 
   8   4  10      166.29      241.16     40.45 o 
   9   4  10       39.25       58.79     33.93 o 
  10   4  10        5.53       34.20     34.20 o 
 -12   5  10      118.53      151.18     36.31 o 
 -11   5  10      113.39      120.82     28.89 o 
 -10   5  10      215.42      322.82     39.11 o 
  -9   5  10       45.35       88.40     27.62 o 
  -8   5  10       87.33       94.61     29.47 o 
  -7   5  10      209.44      188.37     33.45 o 
  -6   5  10      641.26      572.40     48.94 o 
  -5   5  10      365.90      445.58     44.00 o 
  -4   5  10      135.09      109.20     29.74 o 
  -3   5  10       10.80       36.35     19.65 o 
  -2   5  10      139.64      116.25     27.36 o 
  -1   5  10       95.85       50.07     30.34 o 
   0   5  10       11.29       19.47     22.47 o 
   1   5  10        5.85       24.09     24.09 o 
   2   5  10       40.36       70.30     29.01 o 
   3   5  10      169.93      185.88     35.14 o 
   4   5  10      357.74      456.28     45.64 o 
   5   5  10      563.53      690.16     61.66 o 
   6   5  10      102.05       79.86     42.68 o 
   7   5  10       54.63       44.44     28.09 o 
   8   5  10       40.82        9.42     33.24 o 
   9   5  10       42.88       64.53     27.64 o 
 -11   6  10        0.82       44.56     23.96 o 
 -10   6  10       10.49       38.73     20.50 o 
  -9   6  10      389.26      333.10     47.12 o 
  -8   6  10      352.32      400.66     44.99 o 
  -7   6  10      410.67      389.00     43.43 o 
  -6   6  10       92.80      128.91     24.94 o 
  -5   6  10        7.40        9.69     25.62 o 
  -4   6  10      165.08      124.14     31.69 o 
  -3   6  10      213.80      161.79     39.23 o 
  -2   6  10       99.18      134.27     31.31 o 
  -1   6  10        3.00       13.04     22.11 o 
   0   6  10       86.03      134.89     29.41 o 
   1   6  10       90.29      154.21     32.49 o 
   2   6  10      284.45      251.88     43.78 o 
   3   6  10      650.67      621.12     58.21 o 
   4   6  10       49.72       65.78     28.17 o 
   5   6  10        5.17        4.06     24.65 o 
   6   6  10       64.98      114.94     32.16 o 
   7   6  10      154.58      188.55     38.11 o 
   8   6  10      297.67      289.11     50.82 o 
  -9   7  10        0.47       15.69     24.77 o 
  -8   7  10        6.24       33.91     23.54 o 
  -7   7  10       89.87      134.66     33.56 o 
  -6   7  10      457.54      395.70     48.71 o 
  -5   7  10      454.35      480.09     47.98 o 
  -4   7  10      188.45      146.41     33.54 o 
  -3   7  10        2.81        0.00     21.98 o 
  -2   7  10      108.36       71.62     34.92 o 
  -1   7  10       56.99       55.50     25.01 o 
   0   7  10      577.10      576.11     56.70 o 
   1   7  10       57.29       66.16     25.46 o 
   2   7  10       20.12       30.00     30.00 o 
   3   7  10       13.37       15.41     34.48 o 
   4   7  10      130.12      203.54     42.04 o 
   5   7  10      385.46      311.65     48.29 o 
   6   7  10       74.09      126.05     33.40 o 
   7   7  10        5.68       33.83     33.83 o 
  -8   8  10      236.06      222.14     39.80 o 
  -7   8  10       79.31        3.94     25.69 o 
  -6   8  10        0.35       41.99     22.59 o 
  -5   8  10       15.24       67.38     30.41 o 
  -4   8  10      199.12      151.57     44.20 o 
  -3   8  10      445.35      430.75     56.66 o 
  -2   8  10      140.88       96.23     38.82 o 
  -1   8  10       10.54       30.06     24.93 o 
   0   8  10       55.29      128.41     27.79 o 
   1   8  10      255.91      204.60     45.88 o 
   2   8  10      317.82      315.15     47.05 o 
   3   8  10      569.54      505.01     56.15 o 
   4   8  10       32.05       20.93     30.49 o 
   5   8  10        5.19       43.29     22.90 o 
  -5   9  10      313.90      371.78     48.18 o 
  -4   9  10       12.99       52.63     20.26 o 
  -3   9  10        1.25        8.09     29.14 o 
  -2   9  10      374.82      390.32     48.80 o 
  -1   9  10      631.97      673.29     65.69 o 
   0   9  10      254.94      289.82     48.22 o 
   1   9  10       86.12       38.51     41.24 o 
   2   9  10        6.76       12.95     26.91 o 
 -12   1  11        4.74       30.60     19.05 o 
 -11   1  11        9.73        4.15     26.59 o 
 -10   1  11        0.67        0.00     25.51 o 
  -9   1  11       59.68       37.31     26.89 o 
  -8   1  11       16.30        7.11     25.61 o 
  -7   1  11        0.31        3.38     20.07 o 
  -6   1  11       31.64        9.81     23.33 o 
  -5   1  11      189.42      212.80     31.30 o 
  -4   1  11        5.50       31.17     21.16 o 
  -3   1  11       11.53       27.86     27.86 o 
  -2   1  11        2.02       31.09     18.15 o 
  -1   1  11       30.13       34.82     21.71 o 
   0   1  11       10.32       42.50     24.24 o 
   1   1  11       48.42       24.13     30.65 o 
   2   1  11       23.99       18.61     29.05 o 
   3   1  11       52.58       49.80     26.82 o 
   4   1  11       29.61        7.90     22.39 o 
   5   1  11       82.22       28.67     24.92 o 
   6   1  11       27.06        4.25     31.64 o 
   7   1  11       11.72       35.60     25.18 o 
   8   1  11        0.07       51.14     22.28 o 
   9   1  11        0.56       29.14     29.14 o 
 -12   2  11        3.43       17.32     25.24 o 
 -11   2  11       19.68       16.59     24.15 o 
 -10   2  11       29.72        0.00     27.41 o 
  -9   2  11       53.13       52.97     26.75 o 
  -8   2  11       40.62       65.25     26.63 o 
  -7   2  11        0.20       17.46     18.80 o 
  -6   2  11        6.73       10.17     22.71 o 
  -5   2  11       27.54        6.61     24.77 o 
  -4   2  11       98.59       62.02     25.50 o 
  -3   2  11       17.19        6.49     24.33 o 
  -2   2  11       80.10      101.58     25.58 o 
  -1   2  11       96.67      113.55     30.25 o 
   0   2  11      118.21      162.17     30.27 o 
   1   2  11        1.55       28.43     28.43 o 
   2   2  11       51.46       15.39     27.79 o 
   3   2  11        5.54       23.82     23.82 o 
   4   2  11       15.65       24.63     26.60 o 
   5   2  11       12.01       55.35     27.94 o 
   6   2  11        1.31        8.86     30.11 o 
   7   2  11       67.49       46.36     35.33 o 
   8   2  11        5.25        4.86     28.71 o 
   9   2  11        0.73        5.09     41.44 o 
 -11   3  11       48.14       28.68     30.36 o 
 -10   3  11       27.79       47.14     21.52 o 
  -9   3  11        1.24        7.54     21.35 o 
  -8   3  11        3.76       14.54     22.97 o 
  -7   3  11       16.75       10.54     18.27 o 
  -6   3  11       48.99       82.23     25.18 o 
  -5   3  11        3.37       37.00     19.92 o 
  -4   3  11        0.14       10.01     19.15 o 
  -3   3  11        4.99        3.34     19.75 o 
  -2   3  11      424.84      394.64     44.09 o 
  -1   3  11       16.41       20.66     26.69 o 
   0   3  11      101.36       67.80     27.88 o 
   1   3  11        0.49       15.19     28.44 o 
   2   3  11        5.86       26.70     26.70 o 
   3   3  11        0.92       12.20     25.34 o 
   4   3  11       15.33        8.40     32.03 o 
   5   3  11        0.44       26.27     30.33 o 
   6   3  11       19.10       32.03     19.95 o 
   7   3  11        0.35       14.36     29.90 o 
   8   3  11        5.49        5.02     27.02 o 
 -10   4  11       38.93       19.68     28.61 o 
  -9   4  11       25.48       15.11     22.04 o 
  -8   4  11        1.41        0.00     25.30 o 
  -7   4  11        6.88       31.84     18.40 o 
  -6   4  11        0.43       20.72     20.72 o 
  -5   4  11        0.00        0.00     25.01 o 
  -4   4  11       29.15       37.14     23.16 o 
  -3   4  11       26.70       33.89     17.92 o 
  -2   4  11       44.45       51.49     24.50 o 
  -1   4  11      148.58      165.16     36.37 o 
   0   4  11       37.24       29.12     30.01 o 
   1   4  11       31.87       26.98     31.53 o 
   2   4  11        2.93       11.93     24.81 o 
   3   4  11       43.70        0.00     30.21 o 
   4   4  11       38.68       51.18     27.65 o 
   5   4  11        5.21        4.43     34.76 o 
   6   4  11       73.87       41.92     41.92 o 
   7   4  11       25.19       53.78     33.50 o 
   8   4  11       35.76       10.26     34.03 o 
 -10   5  11        1.00       20.02     27.40 o 
  -9   5  11       10.53       24.65     24.65 o 
  -8   5  11        1.52        3.73     25.49 o 
  -7   5  11        4.16        7.20     26.04 o 
  -6   5  11       11.33       10.58     25.17 o 
  -5   5  11        0.68       24.29     29.24 o 
  -4   5  11        1.61       24.14     19.18 o 
  -3   5  11       16.35       17.28     18.62 o 
  -2   5  11       24.06       13.99     26.65 o 
  -1   5  11       11.25       53.80     22.40 o 
   0   5  11        0.93       18.57     24.34 o 
   1   5  11       30.67       35.09     26.13 o 
   2   5  11       54.82       12.01     33.31 o 
   3   5  11        8.14       33.17     25.53 o 
   4   5  11        1.85       12.90     28.89 o 
   5   5  11       20.32       35.92     27.72 o 
   6   5  11        6.23       47.05     31.90 o 
   7   5  11        0.64       29.23     29.23 o 
  -8   6  11        6.07        3.85     25.29 o 
  -7   6  11        0.45       33.70     19.45 o 
  -6   6  11        5.14       21.94     21.94 o 
  -5   6  11       44.00       32.41     24.15 o 
  -4   6  11       37.33       53.62     18.58 o 
  -3   6  11        6.41       21.47     21.47 o 
  -2   6  11       40.48       36.20     30.31 o 
  -1   6  11       33.99       37.00     23.41 o 
   0   6  11       65.31       57.39     28.89 o 
   1   6  11       18.23       15.93     30.32 o 
   2   6  11       16.11       12.26     33.88 o 
   3   6  11      156.59      155.55     37.37 o 
   4   6  11       67.10       95.90     36.47 o 
   5   6  11        0.16       22.71     31.80 o 
  -7   7  11        0.06       11.83     18.08 o 
  -6   7  11       14.04       23.15     23.15 o 
  -5   7  11       10.45       15.21     21.51 o 
  -4   7  11        5.90       41.48     25.88 o 
  -3   7  11       14.40       18.86     22.32 o 
  -2   7  11        0.00        3.82     24.41 o 
  -1   7  11        7.88       19.45     27.23 o 
   0   7  11       11.31       16.04     33.09 o 
   1   7  11        3.04       20.66     32.26 o 
   2   7  11       54.82       12.63     37.89 o 
   3   7  11        1.25       21.59     27.67 o 
   4   7  11        5.29       31.20     31.20 o 
  -3   8  11        1.21       16.20     27.44 o 
  -2   8  11       32.32       73.48     26.46 o 
  -1   8  11       43.10       83.17     27.57 o 
   0   8  11        3.52        0.00     25.71 o 
 -10   0  12        5.14       24.99     30.60 o 
  -9   0  12       55.64       35.59     34.27 o 
  -8   0  12        1.73       41.46     20.30 o 
  -7   0  12      229.97      238.35     40.55 o 
  -6   0  12      376.25      411.23     46.47 o 
  -5   0  12       64.19       57.66     30.90 o 
  -4   0  12        1.01       16.67     24.73 o 
  -3   0  12      161.26      198.84     35.38 o 
  -2   0  12      292.10      279.91     46.19 o 
  -1   0  12      260.86      240.86     37.93 o 
   0   0  12      119.31       73.55     27.79 o 
   1   0  12        1.21        0.00     15.61 o 
   2   0  12       51.84       81.10     31.93 o 
   3   0  12      163.68      221.84     39.49 o 
   4   0  12      167.28      120.68     46.81 o 
   5   0  12      111.17      146.82     38.52 o 
   6   0  12       10.28       18.42     28.41 o 
   7   0  12        6.40       19.10     31.70 o 
 -10   1  12      508.01      566.80     63.79 o 
  -9   1  12      678.17      630.38     62.34 o 
  -8   1  12       67.18       76.12     29.71 o 
  -7   1  12        3.67        7.73     29.40 o 
  -6   1  12      165.51      149.56     40.62 o 
  -5   1  12      257.74      248.17     46.73 o 
  -4   1  12      457.87      574.98     56.80 o 
  -3   1  12      235.85      310.83     41.52 o 
  -2   1  12       52.43       39.49     27.58 o 
  -1   1  12       60.17       94.86     27.30 o 
   0   1  12      379.64      431.82     42.32 o 
   1   1  12      397.50      444.59     53.51 o 
   2   1  12      222.66      241.81     42.22 o 
   3   1  12        1.17       17.46     23.09 o 
   4   1  12      189.75      197.34     43.02 o 
   5   1  12      237.77      212.90     53.97 o 
   6   1  12      335.87      301.81     58.08 o 
  -9   2  12        3.20        8.47     28.04 o 
  -8   2  12      133.95      122.57     33.21 o 
  -7   2  12      110.64      194.23     39.05 o 
  -6   2  12       69.15      127.55     34.77 o 
  -5   2  12       52.25      125.23     27.11 o 
  -4   2  12       41.64       52.58     23.16 o 
  -3   2  12      235.78      273.58     44.20 o 
  -2   2  12      190.07      181.26     34.60 o 
  -1   2  12      123.77      122.99     34.39 o 
   0   2  12       75.01       27.69     29.36 o 
   1   2  12        0.03       16.57     29.32 o 
   2   2  12       71.87       43.93     43.93 o 
   3   2  12      115.11      148.86     37.47 o 
   4   2  12      167.15      176.48     45.97 o 
   5   2  12       82.99      129.56     32.18 o 
   6   2  12       17.55       84.52     26.76 o 
  -9   3  12      234.96      378.05     49.35 o 
  -8   3  12      260.31      314.29     44.52 o 
  -7   3  12        5.92       35.84     22.86 o 
  -6   3  12      111.91      140.54     37.02 o 
  -5   3  12      344.67      335.13     49.47 o 
  -4   3  12      247.46      264.27     45.46 o 
  -3   3  12       95.45      145.87     36.83 o 
  -2   3  12       38.66       27.17     30.34 o 
  -1   3  12       61.29       39.64     34.57 o 
   0   3  12      288.95      224.93     51.25 o 
   1   3  12      460.23      472.04     50.79 o 
   2   3  12       38.38       13.43     33.84 o 
   3   3  12       23.86       18.41     36.30 o 
   4   3  12       84.10      118.87     33.30 o 
   5   3  12      257.03      305.29     54.40 o 
   6   3  12      188.71      235.20     52.66 o 
  -8   4  12       72.19      105.88     28.81 o 
  -7   4  12      146.19      115.51     41.20 o 
  -6   4  12      106.05       74.42     30.60 o 
  -5   4  12       13.69       69.77     26.87 o 
  -4   4  12       15.15       42.51     20.82 o 
  -3   4  12      194.52      112.72     35.40 o 
  -2   4  12      278.29      335.08     43.37 o 
  -1   4  12       65.16       68.57     30.99 o 
   0   4  12       10.31       28.57     28.57 o 
   1   4  12        8.41       13.19     25.24 o 
   2   4  12       71.17       27.14     44.33 o 
   3   4  12      118.54      111.80     48.41 o 
   4   4  12      121.59      110.79     40.59 o 
   5   4  12       37.53       20.01     31.60 o 
  -7   5  12       11.29       36.21     20.90 o 
  -6   5  12       65.80      106.90     29.89 o 
  -5   5  12      246.44      243.22     46.42 o 
  -4   5  12      397.49      419.09     53.26 o 
  -3   5  12      103.70      102.48     39.02 o 
  -2   5  12        1.73        4.00     28.01 o 
  -1   5  12       76.03       45.07     34.53 o 
   0   5  12      160.52       97.45     41.30 o 
   1   5  12      284.05      297.34     57.67 o 
   2   5  12      250.67      223.13     51.31 o 
   3   5  12        2.63       23.45     30.75 o 
  -4   6  12       67.60      112.51     30.60 o 
  -3   6  12       85.08       76.80     39.81 o 
  -2   6  12      128.90      192.78     38.69 o 
  -1   6  12      309.59      306.37     49.49 o 
   0   6  12        0.67       17.32     29.40 o 
   1   6  12       43.17       76.58     30.89 o 
  -6   1  13       35.20       46.96     32.81 o 
  -5   1  13        5.39        8.35     24.37 o 
  -4   1  13        0.77       20.62     30.03 o 
  -3   1  13       14.99       32.84     27.24 o 
  -2   1  13        2.21       65.99     19.33 o 
  -1   1  13        2.56       20.92     22.52 o 
   0   1  13        2.96       17.16     27.15 o 
   1   1  13       15.61       40.00     40.00 o 
   2   1  13        0.00       19.25     34.01 o 
   3   1  13        0.10       19.74     26.09 o 
  -5   2  13       24.85        4.33     32.17 o 
  -4   2  13        1.52       30.13     21.53 o 
  -3   2  13        2.11       38.71     28.86 o 
  -2   2  13        0.13        0.00     30.01 o 
  -1   2  13        1.41       30.15     30.15 o 
   0   2  13        5.39       18.08     28.57 o 
   1   2  13        1.05        4.72     32.24 o 
   2   2  13       12.83        4.96     36.88 o 
  -4   3  13        9.60        8.79     23.21 o 
  -3   3  13       12.40       30.80     30.80 o 
  -2   3  13        5.99        8.89     30.19 o 
  -1   3  13        1.20       18.16     27.97 o 
   0   3  13        1.59        4.68     27.59 o 
   1   3  13        5.28       34.02     37.32 o 
                                                 
